# Supplementary material for: Left ventricular mass normalization in child and adolescent athletes must account for sex differences
Source: PLoS One. 2020 Jul 27;15(7):e0236632. doi: 10.1371/journal.pone.0236632 (PMC7384656; doi:10.1371/journal.pone.0236632)
Supplement: S1 Dataset — (TXT) [file pone.0236632.s001.txt]

girls and boys				boys				girls
Height	L	M	S	Height	L	M	S	Height	L	M	S
111,0	-0,153286	60,820950	0,145985	112,0	-0,464454	65,951040	0,124143	111,0	0,763992	49,429860	0,114915
112,0	-0,155050	61,319500	0,146829	113,0	-0,456757	66,308200	0,125960	112,0	0,749903	50,433220	0,116475
113,0	-0,156818	61,816470	0,147672	114,0	-0,449064	66,664760	0,127776	113,0	0,735837	51,439240	0,118035
114,0	-0,158588	62,311210	0,148515	115,0	-0,441387	67,021010	0,129589	114,0	0,721814	52,450580	0,119593
115,0	-0,160366	62,804290	0,149356	116,0	-0,433765	67,381160	0,131400	115,0	0,707856	53,469890	0,121149
116,0	-0,162178	63,300410	0,150197	117,0	-0,426241	67,752300	0,133207	116,0	0,693987	54,499830	0,122702
117,0	-0,164055	63,806650	0,151037	118,0	-0,418857	68,141720	0,135010	117,0	0,680226	55,543060	0,124250
118,0	-0,166028	64,330150	0,151876	119,0	-0,411657	68,555800	0,136808	118,0	0,666594	56,601880	0,125794
119,0	-0,168126	64,877210	0,152715	120,0	-0,404688	69,001720	0,138599	119,0	0,653095	57,677210	0,127331
120,0	-0,170382	65,454980	0,153555	121,0	-0,397995	69,486980	0,140381	120,0	0,639729	58,769370	0,128860
121,0	-0,172830	66,069730	0,154394	122,0	-0,391626	70,018780	0,142153	121,0	0,626491	59,878050	0,130377
122,0	-0,175506	66,727300	0,155232	123,0	-0,385634	70,603940	0,143913	122,0	0,613389	61,004100	0,131881
123,0	-0,178450	67,434060	0,156069	124,0	-0,380082	71,250640	0,145658	123,0	0,600436	62,148740	0,133366
124,0	-0,181713	68,197330	0,156904	125,0	-0,375029	71,962730	0,147389	124,0	0,587646	63,313360	0,134830
125,0	-0,185345	69,020110	0,157737	126,0	-0,370527	72,744890	0,149103	125,0	0,575047	64,498820	0,136268
126,0	-0,189333	69,900500	0,158569	127,0	-0,366620	73,604160	0,150799	126,0	0,562702	65,701430	0,137680
127,0	-0,193637	70,837350	0,159402	128,0	-0,363341	74,547250	0,152471	127,0	0,550684	66,917140	0,139068
128,0	-0,198212	71,830730	0,160234	129,0	-0,360684	75,576480	0,154118	128,0	0,539068	68,142120	0,140432
129,0	-0,203002	72,879110	0,161067	130,0	-0,358638	76,692860	0,155734	129,0	0,527935	69,372510	0,141771
130,0	-0,207961	73,980650	0,161897	131,0	-0,357156	77,893930	0,157317	130,0	0,517349	70,603550	0,143084
131,0	-0,213029	75,133290	0,162724	132,0	-0,356121	79,171420	0,158864	131,0	0,507375	71,832810	0,144366
132,0	-0,218119	76,331670	0,163545	133,0	-0,355394	80,513080	0,160373	132,0	0,498041	73,059960	0,145616
133,0	-0,223143	77,568200	0,164358	134,0	-0,354836	81,904660	0,161842	133,0	0,489213	74,287100	0,146832
134,0	-0,228036	78,832540	0,165160	135,0	-0,354302	83,327000	0,163270	134,0	0,480671	75,513630	0,148010
135,0	-0,232732	80,112980	0,165949	136,0	-0,353631	84,761580	0,164654	135,0	0,472212	76,741680	0,149147
136,0	-0,237143	81,399380	0,166717	137,0	-0,352664	86,192080	0,165989	136,0	0,463659	77,976020	0,150237
137,0	-0,241183	82,680110	0,167460	138,0	-0,351309	87,613500	0,167273	137,0	0,454818	79,215240	0,151272
138,0	-0,244851	83,950880	0,168173	139,0	-0,349588	89,029180	0,168506	138,0	0,445500	80,457120	0,152245
139,0	-0,248250	85,215320	0,168854	140,0	-0,347551	90,444230	0,169690	139,0	0,435562	81,703460	0,153143
140,0	-0,251461	86,477450	0,169501	141,0	-0,345235	91,868230	0,170824	140,0	0,424967	82,957390	0,153961
141,0	-0,254551	87,747670	0,170113	142,0	-0,342643	93,309660	0,171909	141,0	0,413602	84,230950	0,154692
142,0	-0,257581	89,038670	0,170689	143,0	-0,339642	94,769790	0,172948	142,0	0,401332	85,540280	0,155332
143,0	-0,260562	90,360180	0,171229	144,0	-0,336060	96,248640	0,173945	143,0	0,388032	86,902270	0,155876
144,0	-0,263488	91,720330	0,171731	145,0	-0,331716	97,748180	0,174900	144,0	0,373600	88,330730	0,156315
145,0	-0,266268	93,120940	0,172196	146,0	-0,326488	99,273740	0,175818	145,0	0,358091	89,827610	0,156647
146,0	-0,268813	94,560190	0,172629	147,0	-0,320496	100,835600	0,176702	146,0	0,341653	91,385060	0,156872
147,0	-0,271232	96,040050	0,173035	148,0	-0,313931	102,442800	0,177558	147,0	0,324450	92,993350	0,156991
148,0	-0,273670	97,562930	0,173421	149,0	-0,306984	104,103800	0,178387	148,0	0,306767	94,641970	0,157002
149,0	-0,276155	99,130830	0,173793	150,0	-0,299851	105,825500	0,179194	149,0	0,289319	96,319180	0,156907
150,0	-0,278707	100,745900	0,174157	151,0	-0,292684	107,610600	0,179980	150,0	0,272642	98,015900	0,156712
151,0	-0,281355	102,408200	0,174519	152,0	-0,285501	109,457500	0,180750	151,0	0,256941	99,724400	0,156421
152,0	-0,284045	104,115500	0,174885	153,0	-0,278272	111,364200	0,181506	152,0	0,242458	101,438800	0,156041
153,0	-0,286685	105,867700	0,175259	154,0	-0,270964	113,328200	0,182252	153,0	0,229450	103,157400	0,155575
154,0	-0,289176	107,664500	0,175646	155,0	-0,263527	115,348000	0,182988	154,0	0,218136	104,878400	0,155029
155,0	-0,291420	109,507600	0,176048	156,0	-0,255870	117,424500	0,183717	155,0	0,208686	106,601800	0,154406
156,0	-0,293303	111,402200	0,176467	157,0	-0,247891	119,559400	0,184436	156,0	0,201129	108,329600	0,153709
157,0	-0,294696	113,353800	0,176906	158,0	-0,239453	121,755300	0,185147	157,0	0,195476	110,062800	0,152942
158,0	-0,295469	115,370500	0,177365	159,0	-0,230408	124,013100	0,185851	158,0	0,191649	111,805600	0,152111
159,0	-0,295485	117,459700	0,177850	160,0	-0,220612	126,332000	0,186548	159,0	0,189394	113,564300	0,151227
160,0	-0,294619	119,626400	0,178363	161,0	-0,209931	128,710500	0,187239	160,0	0,188332	115,342400	0,150298
161,0	-0,292764	121,874300	0,178907	162,0	-0,198241	131,146000	0,187922	161,0	0,187749	117,143900	0,149339
162,0	-0,289822	124,205600	0,179481	163,0	-0,185428	133,635100	0,188596	162,0	0,186808	118,973000	0,148360
163,0	-0,285687	126,620300	0,180087	164,0	-0,171374	136,173400	0,189260	163,0	0,184759	120,831600	0,147375
164,0	-0,280203	129,115300	0,180723	165,0	-0,155961	138,758900	0,189910	164,0	0,181193	122,715900	0,146394
165,0	-0,273196	131,686500	0,181389	166,0	-0,139142	141,392900	0,190546	165,0	0,175939	124,617500	0,145430
166,0	-0,264560	134,332500	0,182086	167,0	-0,120975	144,078600	0,191171	166,0	0,168900	126,529400	0,144492
167,0	-0,254302	137,053700	0,182817	168,0	-0,101503	146,817400	0,191789	167,0	0,159980	128,449000	0,143589
168,0	-0,242446	139,849100	0,183584	169,0	-0,080700	149,608500	0,192405	168,0	0,149054	130,376900	0,142727
169,0	-0,229019	142,716600	0,184389	170,0	-0,058626	152,448000	0,193023	169,0	0,136055	132,318100	0,141908
170,0	-0,214062	145,651600	0,185229	171,0	-0,035200	155,330400	0,193648	170,0	0,120898	134,276100	0,141130
171,0	-0,197640	148,647300	0,186104	172,0	-0,010500	158,250400	0,194285	171,0	0,103466	136,251100	0,140388
172,0	-0,179881	151,696900	0,187013	173,0	0,015300	161,202500	0,194936	172,0	0,083600	138,242400	0,139678
173,0	-0,160923	154,794700	0,187955	174,0	0,042200	164,181400	0,195604	173,0	0,061300	140,254700	0,138997
174,0	-0,140827	157,935300	0,188925	175,0	0,070400	167,183300	0,196293	174,0	0,036400	142,294600	0,138341
175,0	-0,119600	161,112300	0,189922	176,0	0,099800	170,207100	0,197000	175,0	0,009177	144,363200	0,137708
176,0	-0,097200	164,320800	0,190945	177,0	0,130479	173,253000	0,197726	176,0	-0,020100	146,457600	0,137099
177,0	-0,073700	167,556500	0,191991	178,0	0,162386	176,322700	0,198467	177,0	-0,051200	148,573300	0,136514
178,0	-0,049100	170,817400	0,193056	179,0	0,195512	179,418700	0,199222	178,0	-0,084000	150,706700	0,135952
179,0	-0,023400	174,102500	0,194140	180,0	0,229853	182,543400	0,199989	179,0	-0,118097	152,853800	0,135409
180,0	0,003320	177,411200	0,195239	181,0	0,265169	185,697400	0,200766	180,0	-0,153383	155,010600	0,134883
181,0	0,030800	180,742800	0,196352	182,0	0,301212	188,878700	0,201554	181,0	-0,189644	157,174600	0,134373
182,0	0,059000	184,094100	0,197477	183,0	0,337864	192,082600	0,202351	182,0	-0,226709	159,343000	0,133874
183,0	0,087604	187,460700	0,198614	184,0	0,375042	195,304200	0,203158	183,0	-0,264402	161,513700	0,133384
184,0	0,116697	190,838500	0,199760	185,0	0,412655	198,538500	0,203970	184,0	-0,302542	163,685100	0,132898
185,0	0,146153	194,224000	0,200913	186,0	0,450579	201,781500	0,204786	185,0	-0,340948	165,855400	0,132415
186,0	0,175874	197,614600	0,202070	187,0	0,488687	205,030400	0,205602	186,0	-0,379465	168,023400	0,131930
187,0	0,205763	201,008900	0,203229	188,0	0,526868	208,283600	0,206415	187,0	-0,418039	170,189500	0,131445
188,0	0,235734	204,406100	0,204387	189,0	0,565074	211,540500	0,207227	188,0	-0,456642	172,354700	0,130960
189,0	0,265750	207,806200	0,205543	190,0	0,603290	214,800900	0,208037
190,0	0,295790	211,208700	0,206699	191,0	0,641521	218,065100	0,208845
191,0	0,325849	214,613800	0,207853	192,0	0,679784	221,332300	0,209652
192,0	0,355934	218,021000	0,209007	193,0	0,718091	224,601300	0,210459
193,0	0,386046	221,429300	0,210160	194,0	0,756433	227,871600	0,211265
194,0	0,416181	224,838500	0,211313	195,0	0,794799	231,142700	0,212070
195,0	0,446330	228,248200	0,212466	196,0	0,833176	234,414300	0,212876
196,0	0,476487	231,658100	0,213619
