# Supplementary material for: Left ventricular mass normalization in child and adolescent athletes must account for sex differences
Source: PLoS One. 2020 Jul 27;15(7):e0236632. doi: 10.1371/journal.pone.0236632 (PMC7384656; doi:10.1371/journal.pone.0236632)
Supplement: S2 Dataset — (TXT) [file pone.0236632.s002.txt]

girls and boys				boys				girls
BSA	L	M	S	BSA	L	M	S	BSA	L	M	S
0,750	-0,525174	59,024230	0,151978	0,750	-0,833167	62,702190	0,139347	0,760	-0,496299	53,239880	0,145993
0,775	-0,518792	60,629180	0,152517	0,775	-0,814254	64,166520	0,140897	0,775	-0,459509	54,484120	0,145855
0,800	-0,512402	62,236910	0,153055	0,800	-0,795330	65,635130	0,142446	0,800	-0,398197	56,557860	0,145623
0,825	-0,506027	63,853460	0,153592	0,825	-0,776417	67,117160	0,143992	0,825	-0,336913	58,630800	0,145388
0,850	-0,499736	65,487680	0,154126	0,850	-0,757582	68,628200	0,145531	0,850	-0,275736	60,698590	0,145143
0,875	-0,493582	67,151930	0,154655	0,875	-0,738879	70,188650	0,147059	0,875	-0,214721	62,758860	0,144881
0,900	-0,487533	68,854630	0,155177	0,900	-0,720350	71,816670	0,148570	0,900	-0,153671	64,803560	0,144596
0,925	-0,481448	70,599680	0,155690	0,925	-0,701947	73,527040	0,150057	0,925	-0,092200	66,821620	0,144286
0,950	-0,475085	72,391300	0,156195	0,950	-0,683506	75,328510	0,151515	0,950	-0,029900	68,807600	0,143953
0,975	-0,468197	74,233290	0,156689	0,975	-0,664750	77,222670	0,152934	0,975	0,033000	70,765850	0,143601
1,000	-0,460582	76,128050	0,157169	1,000	-0,645394	79,215260	0,154306	1,000	0,095700	72,700090	0,143233
1,025	-0,452025	78,079850	0,157629	1,025	-0,625108	81,310130	0,155620	1,025	0,156845	74,626250	0,142859
1,050	-0,442321	80,084860	0,158062	1,050	-0,603533	83,491460	0,156863	1,050	0,215338	76,567730	0,142479
1,075	-0,431253	82,145470	0,158459	1,075	-0,580202	85,740680	0,158028	1,075	0,269855	78,564290	0,142094
1,100	-0,418652	84,263980	0,158819	1,100	-0,554671	88,043460	0,159112	1,100	0,319241	80,647560	0,141708
1,125	-0,404381	86,430810	0,159136	1,125	-0,526581	90,375230	0,160110	1,125	0,362399	82,826130	0,141320
1,150	-0,388443	88,637300	0,159405	1,150	-0,495709	92,712240	0,161014	1,150	0,398285	85,105640	0,140923
1,175	-0,371456	90,884650	0,159625	1,175	-0,462590	95,053860	0,161829	1,175	0,426116	87,483120	0,140497
1,200	-0,354202	93,179090	0,159798	1,200	-0,428128	97,413250	0,162557	1,200	0,445702	89,946320	0,140023
1,225	-0,337226	95,525580	0,159928	1,225	-0,393248	99,805560	0,163196	1,225	0,457792	92,477760	0,139490
1,250	-0,320825	97,924640	0,160025	1,250	-0,358684	102,245100	0,163751	1,250	0,463856	95,050130	0,138897
1,275	-0,304950	100,370500	0,160107	1,275	-0,324732	104,739200	0,164229	1,275	0,465664	97,637640	0,138259
1,300	-0,289287	102,855500	0,160194	1,300	-0,291201	107,283800	0,164644	1,300	0,464446	100,236300	0,137599
1,325	-0,273482	105,378200	0,160298	1,325	-0,257857	109,878100	0,165002	1,325	0,461430	102,844100	0,136930
1,350	-0,257274	107,943700	0,160428	1,350	-0,224585	112,529100	0,165308	1,350	0,457853	105,454700	0,136260
1,375	-0,240680	110,559600	0,160597	1,375	-0,191580	115,250200	0,165570	1,375	0,454792	108,052200	0,135593
1,400	-0,223732	113,232500	0,160814	1,400	-0,159128	118,055800	0,165792	1,400	0,453587	110,609000	0,134933
1,425	-0,206440	115,965100	0,161088	1,425	-0,127453	120,954800	0,165979	1,425	0,455389	113,093100	0,134287
1,450	-0,188704	118,758600	0,161429	1,450	-0,096500	123,945900	0,166139	1,450	0,460775	115,487800	0,133669
1,475	-0,170388	121,615600	0,161846	1,475	-0,066300	127,023700	0,166279	1,475	0,470026	117,790400	0,133095
1,500	-0,151413	124,542200	0,162343	1,500	-0,036600	130,185400	0,166406	1,500	0,483290	120,006800	0,132575
1,525	-0,131794	127,552500	0,162922	1,525	-0,007450	133,438500	0,166527	1,525	0,500540	122,149800	0,132108
1,550	-0,111576	130,655100	0,163579	1,550	0,021100	136,782400	0,166648	1,550	0,521480	124,235700	0,131690
1,575	-0,090800	133,850300	0,164311	1,575	0,049000	140,211700	0,166774	1,575	0,545545	126,273900	0,131327
1,600	-0,069400	137,130200	0,165118	1,600	0,076400	143,714400	0,166914	1,600	0,572097	128,268200	0,131026
1,625	-0,047500	140,487000	0,165996	1,625	0,103544	147,276600	0,167076	1,625	0,600538	130,232600	0,130794
1,650	-0,024800	143,908800	0,166935	1,650	0,130519	150,879200	0,167262	1,650	0,630344	132,180400	0,130633
1,675	-0,001520	147,389200	0,167927	1,675	0,157429	154,509500	0,167473	1,675	0,660854	134,123100	0,130544
1,700	0,022100	150,926100	0,168968	1,700	0,183906	158,163600	0,167717	1,700	0,691467	136,069300	0,130532
1,725	0,045600	154,515300	0,170051	1,725	0,209459	161,838600	0,167996	1,725	0,721508	138,026500	0,130593
1,750	0,068500	158,154000	0,171171	1,750	0,233605	165,534300	0,168315	1,750	0,750477	140,007400	0,130723
1,775	0,090600	161,844500	0,172321	1,775	0,255837	169,255400	0,168673	1,775	0,778468	142,025300	0,130930
1,800	0,111442	165,591600	0,173497	1,800	0,275688	173,007400	0,169069	1,800	0,805656	144,096800	0,131216
1,825	0,130941	169,395700	0,174694	1,825	0,292857	176,790100	0,169504	1,825	0,832173	146,236000	0,131585
1,850	0,148869	173,250500	0,175908	1,850	0,307131	180,602500	0,169975	1,850	0,858028	148,447400	0,132034
1,875	0,165044	177,148200	0,177133	1,875	0,318308	184,440600	0,170479	1,875	0,883189	150,734300	0,132557
1,900	0,179385	181,081500	0,178366	1,900	0,326397	188,300500	0,171011	1,900	0,907544	153,096100	0,133144
1,925	0,191908	185,044200	0,179601	1,925	0,331619	192,176800	0,171568	1,925	0,930925	155,530200	0,133788
1,950	0,202665	189,030100	0,180834	1,950	0,334263	196,062300	0,172145	1,950	0,953138	158,032500	0,134477
1,975	0,211767	193,032600	0,182059	1,975	0,334610	199,948900	0,172734	1,975	0,974137	160,595400	0,135200
2,000	0,219424	197,040600	0,183274	2,000	0,332955	203,822800	0,173330	2,000	0,994077	163,207600	0,135951
2,025	0,225852	201,043800	0,184476	2,025	0,329617	207,669200	0,173926	2,025	1,013126	165,857900	0,136723
2,050	0,231284	205,036200	0,185660	2,050	0,324966	211,478600	0,174517	2,050	1,031474	168,536900	0,137512
2,075	0,235982	209,015400	0,186827	2,075	0,319366	215,249000	0,175098	2,075	1,049313	171,234600	0,138313
2,100	0,240198	212,980100	0,187977	2,100	0,313160	218,981700	0,175665	2,100	1,066871	173,940900	0,139120
2,125	0,244069	216,932300	0,189110	2,125	0,306509	222,683600	0,176215
2,150	0,247675	220,875200	0,190227	2,150	0,299488	226,362600	0,176747
2,175	0,251085	224,811700	0,191329	2,175	0,292159	230,026400	0,177260
2,200	0,254361	228,744400	0,192417	2,200	0,284591	233,680900	0,177753
2,225	0,257563	232,674500	0,193492	2,225	0,276871	237,329200	0,178229
2,250	0,260734	236,602400	0,194557	2,250	0,269069	240,972900	0,178688
2,275	0,263901	240,529000	0,195612	2,275	0,261237	244,613800	0,179134
2,300	0,267087	244,455200	0,196660	2,300	0,253417	248,254100	0,179569
2,325	0,270307	248,381600	0,197703	2,325	0,245638	251,895000	0,179995
2,350	0,273568	252,308600	0,198740	2,350	0,237913	255,537300	0,180413
2,375	0,276865	256,236100	0,199774	2,375	0,230240	259,180800	0,180826
2,400	0,280195	260,164100	0,200804	2,400	0,222610	262,825500	0,181232
2,425	0,283551	264,092400	0,201831	2,425	0,215017	266,471100	0,181635
2,450	0,286931	268,021100	0,202856	2,450	0,207454	270,117500	0,182033
2,475	0,290327	271,950100	0,203879	2,475	0,199915	273,764500	0,182428
2,500	0,293736	275,879200	0,204900	2,500	0,192394	277,411900	0,182821
2,525	0,297153	279,808500	0,205921	2,525	0,184883	281,059600	0,183213
2,540	0,299205	282,166000	0,206533	2,540	0,180379	283,248300	0,183447
