# Supplementary material for: Left ventricular mass normalization in child and adolescent athletes must account for sex differences
Source: PLoS One. 2020 Jul 27;15(7):e0236632. doi: 10.1371/journal.pone.0236632 (PMC7384656; doi:10.1371/journal.pone.0236632)
Supplement: S3 Dataset — (TXT) [file pone.0236632.s003.txt]

girls and boys				boys				girls
cLBM	L	M	S	cLBM	L	M	S	cLBM	L	M	S
13,0	-0,336788	57,324070	0,150997	14,0	-0,590088	63,066350	0,148947	13,0	-0,192414	53,433210	0,144485
14,0	-0,334679	59,745260	0,151297	15,0	-0,579481	65,361980	0,150111	14,0	-0,135615	56,247070	0,144403
15,0	-0,332439	62,326900	0,151617	16,0	-0,568883	67,666230	0,151273	15,0	-0,075000	59,247770	0,144312
16,0	-0,330255	64,906820	0,151935	17,0	-0,558349	70,002340	0,152427	16,0	-0,014600	62,235970	0,144204
17,0	-0,328175	67,496810	0,152246	18,0	-0,547906	72,404660	0,153568	17,0	0,045700	65,194850	0,144068
18,0	-0,326124	70,110870	0,152551	19,0	-0,537512	74,901580	0,154686	18,0	0,106645	68,092410	0,143896
19,0	-0,323972	72,761230	0,152847	20,0	-0,526952	77,508880	0,155775	19,0	0,168672	70,910710	0,143686
20,0	-0,321596	75,460620	0,153130	21,0	-0,515903	80,231000	0,156821	20,0	0,230352	73,666150	0,143442
21,0	-0,318877	78,219910	0,153394	22,0	-0,503998	83,056220	0,157813	21,0	0,289011	76,394770	0,143174
22,0	-0,315693	81,051120	0,153630	23,0	-0,490703	85,944520	0,158740	22,0	0,341663	79,168850	0,142882
23,0	-0,311764	83,943950	0,153827	24,0	-0,475394	88,863560	0,159590	23,0	0,385610	82,050510	0,142567
24,0	-0,306764	86,880870	0,153975	25,0	-0,457633	91,783050	0,160354	24,0	0,418509	85,054470	0,142217
25,0	-0,300526	89,847970	0,154060	26,0	-0,437265	94,681990	0,161022	25,0	0,438453	88,184990	0,141795
26,0	-0,293031	92,830950	0,154072	27,0	-0,415030	97,572850	0,161593	26,0	0,444746	91,418770	0,141262
27,0	-0,284665	95,822310	0,154015	28,0	-0,391918	100,479100	0,162065	27,0	0,439713	94,693210	0,140606
28,0	-0,275761	98,820790	0,153899	29,0	-0,368214	103,415600	0,162445	28,0	0,427299	97,965020	0,139845
29,0	-0,266233	101,828900	0,153740	30,0	-0,343634	106,378300	0,162745	29,0	0,410852	101,223700	0,139004
30,0	-0,255655	104,837900	0,153557	31,0	-0,318044	109,360300	0,162976	30,0	0,393132	104,452900	0,138110
31,0	-0,243796	107,837200	0,153366	32,0	-0,291663	112,356200	0,163154	31,0	0,376431	107,624200	0,137173
32,0	-0,230762	110,818300	0,153186	33,0	-0,264635	115,367100	0,163290	32,0	0,362690	110,705600	0,136204
33,0	-0,216610	113,781200	0,153033	34,0	-0,237015	118,398500	0,163391	33,0	0,353349	113,676600	0,135217
34,0	-0,201364	116,728100	0,152920	35,0	-0,208778	121,455600	0,163465	34,0	0,349037	116,511000	0,134235
35,0	-0,185003	119,664600	0,152859	36,0	-0,179885	124,538700	0,163519	35,0	0,350124	119,195000	0,133283
36,0	-0,167492	122,600900	0,152859	37,0	-0,150285	127,648800	0,163557	36,0	0,356730	121,743100	0,132363
37,0	-0,148812	125,551200	0,152919	38,0	-0,119936	130,792700	0,163583	37,0	0,368367	124,183400	0,131462
38,0	-0,128952	128,531400	0,153040	39,0	-0,088800	133,976000	0,163598	38,0	0,383889	126,545100	0,130582
39,0	-0,107941	131,555000	0,153219	40,0	-0,057000	137,210400	0,163602	39,0	0,401430	128,862600	0,129738
40,0	-0,085800	134,643500	0,153451	41,0	-0,024300	140,499500	0,163592	40,0	0,419230	131,180500	0,128932
41,0	-0,062600	137,808900	0,153728	42,0	0,009330	143,832500	0,163571	41,0	0,436042	133,526700	0,128154
42,0	-0,038000	141,046400	0,154047	43,0	0,044300	147,194400	0,163542	42,0	0,451688	135,906800	0,127421
43,0	-0,011600	144,343800	0,154405	44,0	0,080400	150,573600	0,163514	43,0	0,466319	138,323800	0,126755
44,0	0,016600	147,694900	0,154805	45,0	0,117351	153,956100	0,163498	44,0	0,479969	140,802600	0,126175
45,0	0,046200	151,091000	0,155249	46,0	0,154585	157,333800	0,163506	45,0	0,492514	143,370000	0,125697
46,0	0,077000	154,526200	0,155738	47,0	0,191652	160,705000	0,163543	46,0	0,503859	146,051600	0,125327
47,0	0,108558	157,997800	0,156270	48,0	0,228033	164,076600	0,163613	47,0	0,513905	148,874500	0,125060
48,0	0,140458	161,507700	0,156839	49,0	0,263243	167,458500	0,163719	48,0	0,522370	151,858900	0,124885
49,0	0,172199	165,060700	0,157442	50,0	0,296950	170,860000	0,163861	49,0	0,528834	155,017000	0,124783
50,0	0,203413	168,658500	0,158073	51,0	0,328882	174,294800	0,164040	50,0	0,532895	158,344400	0,124737
51,0	0,233832	172,303500	0,158734	52,0	0,358729	177,774800	0,164257	51,0	0,534788	161,817100	0,124742
52,0	0,263171	175,997000	0,159423	53,0	0,386151	181,309600	0,164507	52,0	0,534854	165,405300	0,124795
53,0	0,291109	179,739200	0,160138	54,0	0,410829	184,905800	0,164785	53,0	0,533391	169,076900	0,124889
54,0	0,317345	183,529300	0,160874	55,0	0,432742	188,561900	0,165087	54,0	0,530702	172,802400	0,125016
55,0	0,341811	187,362100	0,161628	56,0	0,452062	192,270600	0,165408	55,0	0,527171	176,557600	0,125166
56,0	0,364590	191,229700	0,162395	57,0	0,468828	196,027400	0,165739	56,0	0,525155	178,538100	0,125249
57,0	0,385675	195,127300	0,163170	58,0	0,483008	199,834800	0,166072
58,0	0,405016	199,056000	0,163946	59,0	0,494705	203,696000	0,166403
59,0	0,422661	203,017000	0,164719	60,0	0,504104	207,608900	0,166728
60,0	0,438721	207,009000	0,165488	61,0	0,511507	211,562000	0,167048
61,0	0,453397	211,024800	0,166252	62,0	0,517249	215,542800	0,167365
62,0	0,466915	215,056700	0,167014	63,0	0,521705	219,543600	0,167680
63,0	0,479532	219,099900	0,167773	64,0	0,525257	223,556300	0,167988
64,0	0,491509	223,149800	0,168527	65,0	0,528289	227,574600	0,168285
65,0	0,503112	227,202800	0,169273	66,0	0,531074	231,592700	0,168565
66,0	0,514528	231,255600	0,170009	67,0	0,533647	235,606400	0,168830
67,0	0,525780	235,305500	0,170735	68,0	0,536003	239,612000	0,169081
68,0	0,536868	239,350800	0,171450	69,0	0,538139	243,607900	0,169317
69,0	0,547788	243,390500	0,172157	70,0	0,540051	247,592500	0,169539
70,0	0,558539	247,423500	0,172855	71,0	0,541742	251,564500	0,169750
71,0	0,569122	251,449200	0,173545	72,0	0,543231	255,523700	0,169949
72,0	0,579553	255,467600	0,174227	73,0	0,544549	259,471700	0,170136
73,0	0,589854	259,479400	0,174902	74,0	0,545728	263,410800	0,170313
74,0	0,600050	263,486000	0,175571	75,0	0,546802	267,343300	0,170481
75,0	0,610167	267,488700	0,176234	76,0	0,547804	271,271600	0,170641
76,0	0,620230	271,488800	0,176892	77,0	0,548755	275,197000	0,170793
77,0	0,630253	275,487100	0,177546	78,0	0,549662	279,120100	0,170940
78,0	0,640244	279,483900	0,178195	79,0	0,550534	283,041100	0,171081
79,0	0,650208	283,479500	0,178842	80,0	0,551376	286,960600	0,171218
80,0	0,660149	287,474000	0,179486	81,0	0,552197	290,878800	0,171352
81,0	0,670075	291,467700	0,180128	82,0	0,553003	294,796300	0,171484
82,0	0,679989	295,461000	0,180769	83,0	0,553788	298,642900	0,171612
83,0	0,689720	299,382100	0,181397
