# Supplementary material for: Left ventricular mass normalization in child and adolescent athletes must account for sex differences
Source: PLoS One. 2020 Jul 27;15(7):e0236632. doi: 10.1371/journal.pone.0236632 (PMC7384656; doi:10.1371/journal.pone.0236632)
Supplement: S4 Dataset — (TXT) [file pone.0236632.s004.txt]

no	age	sex	bmass	height	bmi	zbmi	haycock	lbm	ivsd	pwtd	lvidd	lvm	hr	bps	bpd	trenol
1	5	f	18,8	111	15,2585	0,0097	0,76	13,0632	5	6	35	52,683552	79	104	70	240
2	6	f	19,5	123	12,8892	-1,8242	0,81	14,2621	5	6	37	57,490144	89	95	56	300
3	6	f	20	117	14,6103	-0,4435	0,8	14,2724	6	5	35	52,683552	81	90	51	240
4	6	f	21,9	123	14,4755	-0,5393	0,86	15,8664	5	6	38	59,986368	67	88	53	120
5	6	f	23	130	13,6095	-1,2022	0,9	17,0672	7	7	40	85,810048	80	105	60	300
6	6	f	25,6	120	17,7778	1,3757	0,93	16,878	6	6	37	63,361568	81	110	64	240
7	6	f	27,6	124	17,9501	1,4556	0,98	18,2469	7	7	39	82,410464	81	95	59	240
8	6	f	27,6	128	16,8457	0,9141	0,99	19,0558	7	6	37	69,4776	80	100	61	60
9	7	f	19,9	119	14,0527	-0,9054	0,81	14,3662	6	6	34	55,540352	73	90	60	60
10	7	f	22,1	124	14,373	-0,6733	0,87	16,0578	6	6	35	58,080736	78	95	61	180
11	7	f	22,2	125	14,208	-0,7914	0,87	16,2004	6	7	38	72,468032	81	97	56	300
12	7	f	23,4	123	15,467	0,0381	0,89	16,6152	6	6	38	66,1024	83	102	52	300
13	7	f	24,2	130	14,3195	-0,7112	0,93	17,8121	7	7	35	69,583968	81	100	62	240
14	7	f	24,4	129	14,6626	-0,4733	0,93	17,8276	8	7	37	82,463456	78	105	60	240
15	7	f	24,6	127	15,252	-0,0926	0,93	17,6963	6	6	39	68,910432	71	97	59	180
16	7	f	25,3	124	16,4542	0,5892	0,93	17,5557	6	6	36	60,687744	74	97	57	240
17	7	f	25,4	128	15,5029	0,0596	0,95	18,2058	7	6	35	63,712544	93	87	56	120
18	7	f	28,2	130	16,6864	0,7082	1,01	19,6796	6	7	40	78,665664	75	88	58	180
19	7	f	31,9	136	17,247	0,9806	1,1	22,1592	7	7	38	79,088256	83	98	64	300
20	7	f	34,2	136	18,4905	1,5188	1,14	22,8714	7	7	39	82,410464	75	106	72	300
21	8	f	21,1	123	13,9467	-1,1272	0,84	15,3323	6	7	37	69,4776	66	95	61	300
22	8	f	21,7	124	14,1129	-1,0048	0,86	15,778	5	5	34	45,429888	87	91	55	180
23	8	f	22,4	129	13,4607	-1,5061	0,89	16,5135	7	6	37	69,4776	65	95	65	300
24	8	f	23,5	124	15,2836	-0,2315	0,9	16,7817	5	5	36	49,658752	75	84	41	120
25	8	f	23,8	132	13,6593	-1,3474	0,92	17,641	6	6	38	66,1024	73	93	47	180
26	8	f	24,4	131	14,2183	-0,9289	0,93	17,9737	7	8	41	96,975712	79	108	68	60
27	8	f	25,1	131	14,6262	-0,6475	0,95	18,391	6	6	36	60,687744	62	95	61	300
28	8	f	25,2	135	13,8272	-1,2175	0,96	18,7708	6	6	36	60,687744	84	81	48	300
29	8	f	25,3	135	13,882	-1,1759	0,96	18,8384	6	6	39	68,910432	71	103	68	240
30	8	f	25,7	125	16,448	0,4092	0,94	17,9052	6	6	36	60,687744	89	112	58	240
31	8	f	25,8	134	14,3685	-0,8231	0,97	19,082	7	7	42	92,842112	55	98	56	120
32	8	f	26,2	131	15,2672	-0,2413	0,97	18,9819	6	6	38	66,1024	80	80	51	60
33	8	f	26,8	130	15,858	0,0986	0,98	19,1332	5	6	37	57,490144	71	95	64	300
34	8	f	27,1	132	15,5533	-0,0729	0,99	19,5561	6	6	38	66,1024	85	84	58	300
35	8	f	28,8	134	16,0392	0,1969	1,03	20,6338	7	7	36	72,6752	65	102	56	300
36	8	f	29	137	15,451	-0,1322	1,04	21,1741	7	7	38	79,088256	76	93	63	120
37	8	f	29,3	135	16,0768	0,217	1,04	21,0132	8	7	38	85,968064	82	98	61	240
38	8	f	29,3	138	15,3854	-0,1708	1,05	21,4624	6	6	37	63,361568	66	115	68	120
39	8	f	29,9	131	17,4232	0,8681	1,04	20,5417	6	7	41	81,873248	85	113	56	240
40	8	f	30,7	137	16,3568	0,3629	1,08	21,9491	7	7	37	75,843232	87	100	62	300
41	8	f	30,8	134	17,153	0,7472	1,07	21,4424	7	7	39	82,410464	67	113	55	60
42	8	f	31,5	132	18,0785	1,1435	1,07	21,2854	7	7	37	75,843232	80	123	68	240
43	8	f	35,5	149	15,9903	0,1707	1,2	26,1675	8	7	39	89,554848	83	121	62	180
44	8	f	40,8	148	18,6267	1,3562	1,29	27,9464	8	7	45	112,812	79	102	54	300
45	8	f	45,1	150	20,0444	1,8426	1,37	29,7403	8	8	42	109,062784	65	113	54	300
46	9	f	24,3	132	13,9463	-1,3503	0,93	17,8801	6	6	37	63,361568	67	91	57	60
47	9	f	25,4	130	15,0296	-0,6105	0,95	18,4076	7	7	34	66,569344	92	112	77	300
48	9	f	25,4	137	13,533	-1,6715	0,97	18,88	7	7	42	92,842112	78	100	55	240
49	9	f	25,6	136	13,8408	-1,43	0,97	18,9891	7	7	39	82,410464	61	85	40	180
50	9	f	27,5	136	14,8681	-0,7124	1,01	20,2102	7	8	36	79,040832	83	93	46	300
51	9	f	27,9	133	15,7725	-0,1746	1,01	20,0691	7	7	40	85,810048	76	86	59	300
52	9	f	28	137	14,9182	-0,6805	1,02	20,6016	7	7	37	75,843232	83	103	56	300
53	9	f	28,1	128	17,1509	0,5128	1	19,3929	6	6	38	66,1024	80	97	61	300
54	9	f	28,4	133	16,0552	-0,0217	1,02	20,3089	7	6	38	72,468032	51	90	58	60
55	9	f	28,5	143	13,9371	-1,3572	1,05	21,4072	6	6	36	60,687744	77	85	69	240
56	9	f	28,8	143	14,0838	-1,2486	1,06	21,6161	7	6	36	66,559168	84	92	58	300
57	9	f	29,2	133	16,5074	0,2095	1,04	20,6707	7	7	36	72,6752	72	100	54	180
58	9	f	29,6	134	16,4847	0,1983	1,05	21,0053	8	8	36	85,661056	78	97	61	300
59	9	f	30,4	146	14,2616	-1,1207	1,1	22,9097	7	7	38	79,088256	81	108	82	300
60	9	f	30,7	134	17,0973	0,4886	1,07	21,4669	6	6	37	63,361568	73	109	61	180
61	9	f	31,3	135	17,1742	0,5233	1,08	21,8862	5	5	42	63,715456	82	110	65	120
62	9	f	31,5	138	16,5406	0,2259	1,09	22,494	7	7	42	92,842112	69	114	56	60
63	9	f	31,5	141	15,8443	-0,1352	1,1	22,9679	6	7	39	75,530656	75	104	61	180
64	9	f	31,7	138	16,6457	0,2771	1,1	22,581	7	7	40	85,810048	78	116	69	240
65	9	f	32,1	146	15,0591	-0,5922	1,13	23,9566	7	6	39	75,530656	80	113	69	60
66	9	f	32,6	139	16,8728	0,3852	1,12	23,1386	7	7	40	85,810048	76	120	65	60
67	9	f	32,8	143	16,0399	-0,0298	1,13	23,9043	7	6	39	75,530656	89	101	60	300
68	9	f	33,2	141	16,6994	0,303	1,14	23,7502	6	7	42	85,1536	69	99	59	60
69	9	f	33,7	133	19,0514	1,2639	1,12	22,3371	7	7	40	85,810048	68	123	69	180
70	9	f	34,7	132	19,9151	1,5478	1,13	22,4201	7	7	36	72,6752	67	118	67	240
71	9	f	35	142	17,3577	0,6044	1,17	24,6787	7	7	43	96,474976	57	101	62	60
72	9	f	35	144	16,8789	0,3881	1,18	25,0651	8	8	42	109,062784	51	96	62	180
73	9	f	35,6	137	18,9674	1,2347	1,17	23,8312	6	7	40	78,665664	75	107	66	300
74	9	f	35,7	147	16,5209	0,2161	1,2	25,9224	8	8	43	113,269728	80	115	53	120
75	9	f	37	142	18,3495	1,0088	1,21	25,4189	8	7	40	93,224	82	108	67	300
76	9	f	37	143	18,0938	0,9098	1,21	25,6392	6	6	36	60,687744	83	103	54	120
77	9	f	38,7	150	17,2	0,5348	1,26	27,7853	7	8	43	104,727584	88	104	69	180
78	9	f	39	144	18,8079	1,1781	1,25	26,5587	6	7	41	81,873248	67	112	68	60
79	9	f	41,7	139	21,5827	2,0178	1,28	26,0986	8	8	43	113,269728	74	116	70	180
80	9	f	41,8	138	21,9492	2,1093	1,27	25,86	7	7	43	96,474976	66	128	85	300
81	9	f	43,1	138	22,6318	2,2703	1,29	26,1922	7	7	43	96,474976	93	112	62	300
82	9	f	48,2	148	22,0051	2,123	1,41	30,3157	8	8	48	135,630208	58	108	52	60
83	9	f	48,4	163	18,2167	0,9578	1,47	34,573	8	8	42	109,062784	83	104	69	240
84	10	f	26,1	135	14,321	-1,3499	0,98	19,1384	6	6	39	68,910432	80	100	49	300
85	10	f	27,3	134	15,2038	-0,77	1	19,8148	8	7	37	82,463456	76	112	57	300
86	10	f	27,5	136	14,8681	-0,9805	1,01	20,1169	7	7	35	69,583968	69	107	68	300
87	10	f	27,8	139	14,3885	-1,3025	1,03	20,5312	7	7	44	100,185984	75	103	58	180
88	10	f	28,7	138	15,0704	-0,8523	1,04	21,0249	7	6	43	88,506912	86	106	62	300
89	10	f	28,8	138	15,1229	-0,8197	1,04	21,0844	6	6	36	60,687744	80	97	53	240
90	10	f	31,1	140	15,8673	-0,3863	1,09	22,5931	6	6	41	74,728864	73	113	66	180
91	10	f	31,9	149	14,3687	-1,3163	1,14	23,9862	7	8	41	96,975712	75	98	74	60
92	10	f	32,1	135	17,6132	0,4548	1,1	22,2642	7	6	41	81,873248	87	114	62	240
93	10	f	32,4	144	15,625	-0,5218	1,13	23,8062	6	6	37	63,361568	61	97	51	120
94	10	f	32,4	146	15,1998	-0,7724	1,14	24,0418	6	6	45	87,180576	83	98	55	180
95	10	f	32,9	139	17,0281	0,1968	1,12	23,3032	7	7	40	85,810048	84	115	78	180
96	10	f	33	137	17,5822	0,4417	1,12	22,992	7	7	42	92,842112	78	124	67	300
97	10	f	33,3	139	17,2351	0,2906	1,13	23,4764	7	7	43	96,474976	73	105	69	60
98	10	f	33,7	144	16,2519	-0,1816	1,15	24,4839	7	6	39	75,530656	69	108	49	240
99	10	f	33,7	148	15,3853	-0,661	1,17	25,029	8	7	39	89,554848	74	119	83	240
100	10	f	33,8	142	16,7625	0,0722	1,15	24,2129	6	6	42	77,739648	61	96	67	60
101	10	f	33,8	147	15,6416	-0,5123	1,17	24,96	6	6	34	55,540352	66	102	51	60
102	10	f	34	138	17,8534	0,5547	1,14	23,5797	6	6	37	63,361568	82	118	62	180
103	10	f	34,5	149	15,5398	-0,5706	1,18	25,6073	6	6	44	83,965312	72	107	67	180
104	10	f	34,8	145	16,5517	-0,0303	1,18	25,1755	8	8	39	96,9688	80	95	60	240
105	10	f	34,9	141	17,5544	0,4299	1,17	24,5123	8	8	40	100,912512	87	114	69	180
106	10	f	34,9	146	16,3727	-0,1198	1,18	25,385	8	8	41	104,943776	65	101	59	60
107	10	f	35,3	143	17,2625	0,3027	1,18	25,0529	7	7	36	72,6752	78	107	62	240
108	10	f	36,4	141	18,3089	0,7353	1,19	25,1024	6	7	37	69,4776	66	118	65	300
109	10	f	36,7	144	17,6987	0,4908	1,21	25,8279	6	6	42	77,739648	89	111	67	60
110	10	f	37,2	144	17,9398	0,5899	1,22	26,0281	5	6	40	65,165632	65	105	58	300
111	10	f	37,8	143	18,485	0,8021	1,22	26,048	7	7	40	85,810048	93	88	52	120
112	10	f	38,1	143	18,6317	0,8566	1,23	26,1584	8	7	45	112,812	86	127	73	300
113	10	f	38,1	153	16,2758	-0,1693	1,26	28,1021	7	8	40	93,224	64	107	52	120
114	10	f	39,6	148	18,0789	0,6455	1,27	27,8087	7	7	43	96,474976	72	92	64	240
115	10	f	40,9	140	20,8673	1,5712	1,27	26,3758	8	8	40	100,912512	69	125	60	300
116	10	f	41,8	151	18,3325	0,7443	1,32	29,3213	8	8	47	130,980704	69	105	53	120
117	10	f	43,8	145	20,8323	1,5615	1,33	28,5274	8	8	36	85,661056	93	109	65	120
118	10	f	46	152	19,91	1,2896	1,39	31,0525	8	8	42	109,062784	78	98	64	120
119	10	f	46,5	162	17,7183	0,499	1,44	33,7146	8	7	43	104,727584	54	124	65	300
120	10	f	47,6	149	21,4405	1,725	1,41	30,7395	9	9	45	141,139104	85	113	81	60
121	10	f	48,8	160	19,0625	1,0106	1,47	34,1122	8	9	46	136,170304	85	115	73	240
122	10	f	49,3	151	21,6219	1,7715	1,44	31,8001	7	8	46	116,979392	66	113	72	180
123	10	f	57,5	154	24,2452	2,3499	1,58	34,9587	9	8	48	146,0144	70	107	65	300
124	10	f	60,6	153	25,8875	2,6392	1,62	35,4258	8	8	44	117,5648	79	118	77	120
125	11	f	29,1	140	14,8469	-1,3134	1,05	21,2907	7	7	41	89,2872	56	114	52	180
126	11	f	29,2	141	14,6874	-1,4197	1,06	21,4201	7	7	41	89,2872	57	102	56	90
127	11	f	29,3	142	14,5308	-1,5268	1,06	21,5436	6	7	40	78,665664	91	106	74	90
128	11	f	29,5	138	15,4904	-0,9117	1,06	21,3821	7	6	35	63,712544	87	85	50	90
129	11	f	30,6	135	16,7901	-0,2143	1,07	21,6163	6	6	37	63,361568	64	80	50	90
130	11	f	32,4	149	14,5939	-1,4833	1,14	24,1152	7	7	40	85,810048	80	118	74	360
131	11	f	32,5	146	15,2468	-1,0589	1,14	23,9616	7	7	42	92,842112	76	102	51	90
132	11	f	33,6	141	16,9006	-0,161	1,14	23,9523	7	8	40	93,224	76	114	73	90
133	11	f	34,7	152	15,019	-1,2018	1,2	25,9002	8	8	40	100,912512	66	117	65	90
134	11	f	35,2	152	15,2355	-1,0659	1,21	26,2251	6	6	45	87,180576	83	103	70	450
135	11	f	35,4	147	16,3821	-0,4186	1,19	25,7465	8	7	40	93,224	89	82	50	90
136	11	f	35,7	147	16,5209	-0,3477	1,2	25,9028	7	7	42	92,842112	75	98	59	90
137	11	f	36,8	152	15,928	-0,6613	1,24	27,1888	7	7	41	89,2872	76	103	54	90
138	11	f	36,8	157	14,9296	-1,2594	1,25	27,7147	8	8	45	121,948192	72	92	45	180
139	11	f	37	162	14,0985	-1,8379	1,27	28,1381	7	7	38	79,088256	85	87	52	90
140	11	f	37,2	152	16,1011	-0,5668	1,24	27,4134	8	8	46	126,420096	84	110	60	90
141	11	f	37,6	155,5	15,5499	-0,8767	1,26	28,0827	7	7	43	96,474976	87	112	58	90
142	11	f	38,2	150	16,9778	-0,1243	1,25	27,6271	9	8	41	113,196384	88	100	60	90
143	11	f	38,8	143	18,974	0,6992	1,24	26,5367	7	7	40	85,810048	67	116	59	90
144	11	f	38,8	145	18,4542	0,5058	1,25	26,9546	8	7	39	89,554848	49	128	76	90
145	11	f	39	159	15,4266	-0,9497	1,3	29,3369	8	7	42	100,810176	82	107	68	270
146	11	f	39,4	146	18,4838	0,5171	1,26	27,4013	7	8	44	108,728128	89	114	70	450
147	11	f	40,4	148	18,4441	0,5019	1,29	28,2208	7	7	41	89,2872	66	115	44	180
148	11	f	40,4	158	16,1833	-0,5228	1,32	30,0306	7	7	41	89,2872	83	112	51	180
149	11	f	41,8	144	20,1582	1,0945	1,3	27,8397	7	7	38	79,088256	85	125	61	90
150	11	f	42	149	18,9181	0,679	1,32	29,0685	7	7	41	89,2872	81	110	59	180
151	11	f	43,1	156	17,7104	0,2045	1,36	31,0181	7	7	47	111,789792	67	116	63	180
152	11	f	43,3	160	16,9141	-0,1546	1,38	31,8782	7	7	43	96,474976	66	118	63	90
153	11	f	43,4	159	17,167	-0,0361	1,37	31,7431	7	7	44	100,185984	85	102	60	180
154	11	f	43,9	149	19,7739	0,9726	1,5	29,7709	7	7	43	96,474976	78	124	83	270
155	11	f	45,1	161	17,399	0,0689	1,41	32,937	7	7	49	119,919904	69	111	81	270
156	11	f	45,8	153	19,5651	0,9039	1,39	31,4288	9	8	44	126,700992	79	106	64	90
157	11	f	46,6	151	20,4377	1,1797	1,4	31,2054	8	7	44	108,728128	67	98	54	90
158	11	f	49,3	159	19,5008	0,8824	1,47	34,2193	7	7	47	111,789792	80	100	60	90
159	11	f	50,8	153	21,7011	1,5312	1,47	33,1038	8	8	44	117,5648	80	111	67	270
160	11	f	57,2	167	20,5099	1,2012	1,63	39,2393	8	8	45	121,948192	82	110	60	270
161	11	f	60,2	171	20,5875	1,2242	1,69	41,471	8	8	49	140,3688	78	133	71	270
162	11	f	70,2	160	27,4219	2,6426	1,79	40,68	8	9	42	117,604928	72	121	76	360
163	12	f	32,2	143	15,7465	-1,1187	1,12	23,3191	7	7	37	75,843232	89	128	70	270
164	12	f	33,6	142	16,6634	-0,619	1,15	24,0267	7	7	38	79,088256	71	115	66	90
165	12	f	33,9	150	15,0667	-1,5368	1,18	24,9547	7	7	36	72,6752	64	121	58	90
166	12	f	34,9	137	18,5945	0,2433	1,15	23,8791	8	8	39	96,9688	52	120	75	90
167	12	f	35,6	150	15,8222	-1,0748	1,21	26,082	6	7	41	81,873248	81	107	63	90
168	12	f	36,4	149	16,3957	-0,758	1,22	26,4503	8	8	41	104,943776	71	102	63	630
169	12	f	37	155	15,4006	-1,3259	1,25	27,4265	6	6	42	77,739648	90	100	70	90
170	12	f	38,3	161	14,7757	-1,73	1,29	28,7215	7	7	45	103,975328	73	108	60	90
171	12	f	38,7	150	17,2	-0,356	1,26	27,8305	7	7	42	92,842112	69	104	50	90
172	12	f	39,2	158	15,7026	-1,1444	1,3	29,1368	8	8	42	109,062784	75	105	63	90
173	12	f	39,8	157	16,1467	-0,8922	1,31	29,4024	9	8	40	108,880576	68	106	66	270
174	12	f	40,3	152	17,4429	-0,2433	1,3	28,9581	8	8	40	100,912512	76	103	59	360
175	12	f	40,5	153	17,301	-0,3087	1,3	29,2232	7	7	41	89,2872	85	105	66	180
176	12	f	40,8	149	18,3776	0,1572	1,3	28,6519	7	8	44	108,728128	71	97	58	180
177	12	f	40,8	160	15,9375	-1,0089	1,33	30,3574	8	7	41	96,975712	72	123	65	180
178	12	f	40,9	161	15,7787	-1,1	1,34	30,5273	8	8	42	109,062784	78	106	44	90
179	12	f	43,1	150	19,1556	0,4552	1,34	29,8286	8	7	42	100,810176	63	110	66	90
180	12	f	44,3	158	17,7456	-0,1081	1,39	31,974	7	7	42	92,842112	76	85	58	90
181	12	f	45	156	18,4911	0,2026	1,39	31,9025	9	9	46	146,235008	88	125	68	90
182	12	f	45,4	163	17,0876	-0,4095	1,42	33,416	8	8	42	109,062784	72	116	55	180
183	12	f	45,7	155	19,0219	0,4061	1,4	31,9874	8	8	41	104,943776	85	120	72	180
184	12	f	45,9	153	19,6078	0,6154	1,4	31,6145	8	8	42	109,062784	71	118	60	180
185	12	f	46	155	19,1467	0,452	1,4	32,1112	8	8	39	96,9688	68	110	50	180
186	12	f	46,3	150	20,5778	0,9308	1,39	31,044	7	7	45	103,975328	76	100	71	90
187	12	f	47,5	152	20,5592	0,9251	1,42	31,9707	7	7	45	103,975328	78	105	54	180
188	12	f	47,5	166	17,2376	-0,3383	1,47	35,038	8	8	43	113,269728	89	110	78	180
189	12	f	47,6	162	18,1375	0,0591	1,46	34,3179	9	8	45	131,388896	68	122	60	180
190	12	f	48,8	165	17,9247	-0,0306	1,49	35,496	7	7	45	103,975328	58	124	69	180
191	12	f	49,2	154	20,7455	0,9817	1,45	33,0856	7	7	44	100,185984	79	90	66	180
192	12	f	49,5	155	20,6035	0,9387	1,46	33,4508	9	9	43	131,242592	92	107	70	360
193	12	f	50	156	20,5457	0,9209	1,47	33,8892	8	8	45	121,948192	64	126	65	270
194	12	f	50,3	163	18,9318	0,3725	1,5	35,734	8	8	46	126,420096	89	113	57	180
195	12	f	51,3	159	20,2919	0,8416	1,5	35,1427	9	8	43	122,1064	67	107	69	360
196	12	f	52,9	159	20,9248	1,0351	1,53	35,7203	9	8	40	108,880576	92	117	74	450
197	12	f	53,3	156	21,9017	1,3077	1,52	35,0208	8	8	43	113,269728	71	117	50	180
198	12	f	53,5	173	17,8756	-0,0516	1,59	39,428	8	7	41	96,975712	59	127	68	270
199	12	f	54	161	20,8325	1,0078	1,55	36,6577	8	8	43	113,269728	92	113	72	270
200	12	f	54,1	169	18,9419	0,3763	1,59	38,784	9	8	47	141,045408	64	114	66	630
201	12	f	56,4	159	22,3092	1,413	1,58	36,8931	10	10	45	161,588	91	117	79	180
202	12	f	62,3	171	21,3057	1,145	1,72	42,4891	9	9	49	162,115616	89	132	81	360
203	12	f	63,6	161	24,5361	1,9152	1,7	39,693	9	8	47	141,045408	69	135	79	360
204	12	f	64,9	162	24,7295	1,9537	1,72	40,3965	7	7	42	92,842112	55	98	62	450
205	12	f	65,2	167	23,3784	1,6684	1,74	42,1522	8	8	49	140,3688	87	85	69	360
206	12	f	70,5	174	23,2858	1,6474	1,85	46,1588	9	9	44	136,141696	76	107	59	450
207	13	f	30,7	143	15,013	-1,9485	1,09	22,0263	7	7	40	85,810048	75	105	82	450
208	13	f	31	148	14,1527	-2,5627	1,12	22,2667	7	7	39	82,410464	64	108	67	360
209	13	f	34,5	149	15,5398	-1,611	1,18	25,0213	6	6	43	80,8184	80	111	68	90
210	13	f	37,6	152	16,2742	-1,1826	1,25	27,3034	6	7	41	81,873248	64	87	55	90
211	13	f	39,9	157	16,1873	-1,231	1,31	29,2353	7	7	43	96,474976	86	94	55	90
212	13	f	40,4	154,5	16,9248	-0,8388	1,31	29,2669	8	7	42	100,810176	78	110	59	180
213	13	f	43,6	163	16,4101	-1,1082	1,39	32,1966	6	6	44	83,965312	73	100	59	180
214	13	f	45,2	161	17,4376	-0,5888	1,41	32,8698	8	8	48	135,630208	80	96	52	180
215	13	f	45,9	159	18,1559	-0,2658	1,42	32,8994	8	7	41	96,975712	62	123	72	180
216	13	f	46,3	159	18,3141	-0,1986	1,42	33,0965	8	8	40	100,912512	71	119	61	270
217	13	f	46,3	163	17,4263	-0,5941	1,44	33,7822	9	9	45	141,139104	70	121	72	180
218	13	f	47,3	162	18,0232	-0,3233	1,45	34,1416	8	8	44	117,5648	73	118	58	180
219	13	f	48,6	168	17,2194	-0,6931	1,49	35,8392	8	7	45	112,812	61	111	74	180
220	13	f	48,8	165	17,9247	-0,3665	1,49	35,4477	9	9	45	141,139104	88	126	82	180
221	13	f	49,3	155	20,5203	0,6146	1,46	33,5344	8	8	42	109,062784	73	113	58	180
222	13	f	50	158	20,0288	0,4514	1,48	34,5297	8	7	45	112,812	89	110	60	180
223	13	f	50,9	167	18,2509	-0,2253	1,53	36,8868	7	7	46	107,8432	73	118	77	180
224	13	f	51,7	157	20,9745	0,7576	1,5	34,9448	9	8	43	122,1064	59	121	61	270
225	13	f	53,2	174	17,5717	-0,5262	1,59	39,3901	8	8	43	113,269728	64	112	71	450
226	13	f	54,9	167	19,6852	0,3316	1,59	38,727	8	8	45	121,948192	91	118	72	270
227	13	f	55,5	167	19,9003	0,4071	1,6	38,98	9	9	44	136,141696	65	130	66	360
228	13	f	56	163	21,0772	0,7889	1,59	38,134	9	8	44	126,700992	74	130	61	180
229	13	f	57,9	167	20,7609	0,6912	1,64	39,9427	9	8	46	136,170304	69	132	76	270
230	13	f	64,1	176	20,6934	0,67	1,77	44,8845	9	9	46	146,235008	89	105	58	270
231	13	f	64,4	176	20,7903	0,7005	1,77	45,0021	9	9	50	167,607424	54	107	62	450
232	13	f	64,6	173	21,5844	0,9387	1,76	44,1832	8	8	49	140,3688	73	125	61	450
233	13	f	67,7	166	24,5682	1,6765	1,78	42,9396	8	8	45	121,948192	75	114	68	450
234	13	f	72,4	175	23,6408	1,4703	1,88	47,4897	8	8	49	140,3688	62	122	57	360
235	13	f	86,1	168	30,506	2,6605	2,03	48,6343	9	8	46	136,170304	67	129	69	450
236	14	f	34	146	15,9505	-1,6942	1,17	24,2401	8	8	38	93,112448	76	121	67	270
237	14	f	36,3	157	14,7268	-2,4805	1,24	26,2185	8	8	44	117,5648	80	80	60	90
238	14	f	36,8	156	15,1216	-2,2113	1,25	26,6335	7	8	43	104,727584	72	121	61	270
239	14	f	38,8	153	16,5748	-1,3424	1,27	27,9276	8	8	38	93,112448	77	128	67	180
240	14	f	41,2	161	15,8944	-1,7272	1,34	30,1231	7	7	46	107,8432	76	103	48	180
241	14	f	41,4	160	16,1719	-1,566	1,34	30,2024	7	8	42	100,810176	71	113	69	180
242	14	f	44	164	16,3593	-1,4605	1,4	32,279	8	9	47	141,045408	73	113	71	90
243	14	f	46,3	160	18,0859	-0,6022	1,43	33,1854	8	8	48	135,630208	68	80	42	90
244	14	f	46,4	162	17,6802	-0,7871	1,44	33,5403	9	9	43	131,242592	56	121	54	360
245	14	f	47,8	164	17,7722	-0,7444	1,47	34,6219	11	10	40	143,648192	58	107	60	90
246	14	f	48,5	162	18,4804	-0,4311	1,47	34,6747	8	8	42	109,062784	59	119	67	180
247	14	f	49,2	161	18,9807	-0,2253	1,48	34,8418	8	8	44	117,5648	93	110	76	270
248	14	f	49,5	163	18,6307	-0,368	1,49	35,3639	8	8	45	121,948192	80	127	83	180
249	14	f	49,8	170	17,2318	-1,0028	1,52	36,6299	8	7	49	129,984608	67	125	82	90
250	14	f	50,2	166	18,2174	-0,5442	1,51	36,2558	7	7	49	119,919904	55	116	65	270
251	14	f	50,3	161	19,4051	-0,0601	1,5	35,3643	8	8	46	126,420096	76	124	50	360
252	14	f	51,6	163	19,4211	-0,054	1,52	36,3834	8	7	45	112,812	73	114	64	270
253	14	f	51,9	161	20,0224	0,1664	1,52	36,0843	7	7	41	89,2872	75	121	62	270
254	14	f	52,5	165	19,2837	-0,1065	1,55	37,223	8	8	44	117,5648	54	95	71	270
255	14	f	53,1	159	21,0039	0,4962	1,53	36,111	9	9	46	146,235008	61	127	68	360
256	14	f	54	167	19,3625	-0,0763	1,58	38,3529	8	8	50	145,196672	78	129	70	270
257	14	f	54,3	167	19,47	-0,0355	1,58	38,4934	8	9	47	141,045408	61	130	70	270
258	14	f	55	163	20,7008	0,3981	1,58	37,8677	9	8	46	136,170304	73	122	76	270
259	14	f	55,4	167	19,8645	0,11	1,6	38,9953	9	9	45	141,139104	68	112	73	90
260	14	f	55,9	168	19,8058	0,0887	1,61	39,45	9	8	44	126,700992	69	117	75	270
261	14	f	57,8	171	19,7668	0,0745	1,65	41,006	9	9	47	151,4296	89	120	66	360
262	14	f	58,6	177	18,7047	-0,3373	1,69	42,7116	8	8	48	135,630208	68	135	68	360
263	14	f	59,1	172	19,977	0,1503	1,67	41,8294	9	9	45	141,139104	85	128	82	360
264	14	f	60	163	22,5827	0,9602	1,65	39,7655	8	8	45	121,948192	85	135	82	270
265	14	f	60	168	21,2585	0,5762	1,67	41,1754	9	9	46	146,235008	72	127	69	360
266	14	f	61	171	20,8611	0,4504	1,7	42,3858	9	9	50	167,607424	64	125	74	360
267	14	f	61,2	172	20,6869	0,3935	1,71	42,7341	8	8	49	140,3688	76	110	76	270
268	14	f	61,3	165	22,5161	0,9421	1,68	40,8109	8	8	45	121,948192	71	125	75	450
269	14	f	61,3	165	22,5161	0,9421	1,68	40,8109	8	8	45	121,948192	85	119	67	360
270	14	f	61,9	166	22,4633	0,9276	1,69	41,3195	8	8	46	126,420096	61	119	67	360
271	14	f	64,7	160	25,2734	1,6038	1,71	40,3495	9	9	47	151,4296	58	122	77	270
272	14	f	65,8	173	21,9854	0,7934	1,78	44,8311	8	8	45	121,948192	66	134	85	360
273	14	f	67,3	175	21,9755	0,7905	1,81	45,9981	8	9	45	131,388896	65	127	62	270
274	14	f	85	185	24,8356	1,5096	2,1	55,5265	10	10	55	223,9	91	122	69	360
275	15	f	42,4	157	17,2015	-1,2727	1,35	30,3836	7	7	37	75,843232	75	131	83	540
276	15	f	44,2	160	17,2656	-1,2407	1,39	31,8128	7	7	46	107,8432	87	123	68	90
277	15	f	45,5	160	17,7734	-0,9955	1,41	32,6011	8	9	43	122,1064	61	122	55	180
278	15	f	47,7	159	18,8679	-0,5149	1,45	33,6675	8	8	42	109,062784	85	124	77	90
279	15	f	49	172	16,563	-1,6063	1,51	36,0683	7	8	47	121,230496	69	116	76	270
280	15	f	49,7	165	18,2553	-0,7764	1,5	35,7013	10	9	46	156,6192	60	117	74	360
281	15	f	49,9	169	17,4714	-1,1395	1,52	36,3632	8	8	42	109,062784	74	119	70	180
282	15	f	50,5	166	18,3263	-0,7451	1,52	36,3008	9	9	49	162,115616	74	100	65	270
283	15	f	51,4	165	18,8797	-0,51	1,53	36,6199	8	8	42	109,062784	54	125	74	450
284	15	f	51,4	167	18,4302	-0,6998	1,54	36,9566	8	9	48	146,0144	65	130	67	90
285	15	f	51,6	165	18,9532	-0,4799	1,53	36,7239	8	9	47	141,045408	60	99	67	450
286	15	f	52,9	155	22,0187	0,5867	1,51	35,1221	7	7	45	103,975328	68	115	63	270
287	15	f	53	163	19,9481	-0,0954	1,55	37,0212	7	7	46	107,8432	77	131	81	270
288	15	f	53,4	158	21,3908	0,3947	1,53	36,0595	8	8	43	113,269728	73	122	58	270
289	15	f	54	171	18,4672	-0,6838	1,59	39,0444	8	8	46	126,420096	65	104	77	270
290	15	f	54,4	170	18,8235	-0,5332	1,59	39,0867	7	7	47	111,789792	85	123	62	90
291	15	f	55,6	162	21,1858	0,3294	1,58	37,9324	8	8	46	126,420096	72	127	50	360
292	15	f	60,7	167	21,7649	0,5105	1,68	41,2821	8	8	44	117,5648	79	110	70	270
293	15	f	61	167	21,8724	0,543	1,68	41,4005	8	8	45	121,948192	68	124	68	360
294	15	f	61,1	165	22,4426	0,7099	1,68	40,8838	8	8	48	135,630208	67	111	54	360
295	15	f	66,2	167	23,737	1,057	1,76	43,3021	9	8	45	131,388896	74	132	76	450
296	15	f	68	180	20,9877	0,265	1,84	47,8406	9	9	43	131,242592	78	104	57	450
297	15	f	68,4	157	27,7496	1,9155	1,75	40,6322	9	9	50	167,607424	61	121	83	450
298	15	f	68,8	172	23,2558	0,9328	1,82	45,7853	8	9	52	166,833088	89	128	54	540
299	15	f	70	165	25,7117	1,5152	1,8	43,862	9	8	49	151,077472	50	96	63	450
300	15	f	77,5	173	25,8946	1,5539	1,94	48,9754	8	7	45	112,812	58	128	53	360
301	15	f	84	181	25,6402	1,4999	2,06	53,979	9	9	53	184,680352	76	132	72	270
302	16	f	50,4	163	18,9695	-0,6497	1,5	35,677	8	8	47	130,980704	76	124	84	540
303	16	f	51,8	166	18,7981	-0,7207	1,54	36,9204	9	9	46	146,235008	78	128	83	360
304	16	f	52,4	169	18,3467	-0,914	1,56	37,7177	7	7	47	111,789792	53	116	66	270
305	16	f	53	162	20,1951	-0,1781	1,54	36,796	7	7	49	119,919904	58	104	68	270
306	16	f	53,3	160	20,8203	0,0408	1,54	36,5076	8	8	38	93,112448	82	100	58	270
307	16	f	55,6	165	20,4224	-0,0969	1,59	38,6413	7	8	50	134,488	78	107	69	270
308	16	f	57	163	21,4536	0,2492	1,61	38,7974	7	7	47	111,789792	58	123	47	270
309	16	f	60	163,5	22,4448	0,5514	1,65	40,134	8	7	42	100,810176	72	110	65	270
310	16	f	64,3	168	22,782	0,6482	1,74	43,0359	7	7	48	115,815296	80	118	71	360
311	16	f	66,9	174	22,0967	0,4485	1,8	45,7674	8	8	47	130,980704	77	115	60	450
312	16	f	67	167	24,0238	0,9805	1,77	43,7118	9	9	48	156,723072	65	123	67	360
313	16	f	67,8	171	23,1866	0,7604	1,8	45,2336	9	9	43	131,242592	59	107	59	360
314	16	f	69,2	166	25,1125	1,2443	1,8	44,1216	8	8	47	130,980704	88	126	65	450
315	16	f	84,7	180	26,142	1,4732	2,07	54,0293	9	10	50	179,319488	91	115	70	360
316	17	f	48,5	162	18,4804	-0,9699	1,47	34,4088	8	8	42	109,062784	87	128	77	540
317	17	f	56,3	171	19,2538	-0,6501	1,63	40,1384	10	9	47	162,138272	85	113	66	180
318	17	f	59,7	171	20,4165	-0,2136	1,68	41,8621	9	9	49	162,115616	61	101	62	540
319	17	f	62,5	178	19,726	-0,4668	1,75	44,7352	9	9	47	151,4296	68	100	50	360
320	17	f	67,4	172	22,7826	0,5406	1,8	45,4432	8	9	50	156,234816	67	109	71	450
321	17	f	71,8	188	20,3146	-0,2499	1,93	51,6693	9	9	48	156,723072	80	135	74	360
322	17	f	73,2	180	22,5926	0,4857	1,91	50,1085	10	9	45	151,203808	76	114	70	540
323	17	f	80,6	179	25,1553	1,1581	2,01	52,4753	9	9	54	190,571136	69	95	60	540
324	18	f	49,8	169	17,4364	-1,5066	1,52	35,9577	8	8	45	121,948192	62	122	74	540
325	18	f	59,9	167	21,478	0,0708	1,67	41,0337	9	9	46	146,235008	88	125	76	180
326	18	f	63,7	180	19,6605	-0,5644	1,78	45,7313	8	8	50	145,196672	73	126	72	270
327	19	f	38,1	150	16,9333	-1,7824	1,25	26,7047	8	8	44	117,5648	83	101	57	450
328	19	f	48,7	160	19,0234	-0,8617	1,47	34,1636	9	8	45	131,388896	48	110	62	320
329	19	f	52,7	169	18,4517	-1,0954	1,56	37,7178	8	8	48	135,630208	54	112	60	360
330	19	f	58,3	168	20,6562	-0,2572	1,65	40,5213	8	8	44	117,5648	49	122	72	360
331	19	f	67,4	180	20,8025	-0,2071	1,83	47,5784	8	9	49	151,077472	56	120	60	450
332	5	m	19,2	114	14,7738	-0,3939	0,78	14,4015	6	6	36	60,687744	75	107	66	180
333	5	m	19,9	118	14,2919	-0,8038	0,8	15,0061	6	6	37	63,361568	72	108	62	60
334	5	m	20,5	114	15,7741	0,387	0,81	14,9624	6	6	38	66,1024	76	115	68	120
335	5	m	21	117	15,3408	0,0596	0,82	15,5301	7	7	35	69,583968	81	118	69	120
336	5	m	23,2	118	16,6619	1,0113	0,87	16,3199	7	7	38	79,088256	84	126	69	240
337	6	m	18,2	112	14,5089	-0,6328	0,75	13,8941	8	7	31	63,150752	75	110	64	60
338	6	m	18,5	114	14,2351	-0,8664	0,76	14,1521	8	7	33	69,262944	68	119	73	180
339	6	m	19,7	114	15,1585	-0,1122	0,79	14,845	7	7	41	89,2872	55	103	56	180
340	6	m	19,7	117	14,3911	-0,7322	0,8	15,0382	6	6	36	60,687744	76	91	60	60
341	6	m	21	115	15,879	0,4156	0,82	15,4791	8	7	35	75,7	60	101	48	120
342	6	m	21,6	121	14,7531	-0,4318	0,85	16,3913	6	6	37	63,361568	67	86	49	300
343	6	m	23,8	126	14,9912	-0,242	0,91	17,9617	6	6	41	74,728864	68	95	60	60
344	6	m	24,2	128	14,7705	-0,4177	0,92	18,3381	6	6	40	71,785856	72	100	62	120
345	6	m	25,4	129	15,2635	-0,0322	0,95	19,0386	6	6	40	71,785856	69	106	58	120
346	6	m	33,2	148,5	15,0552	-0,1921	1,16	25,0243	6	7	43	88,506912	74	98	68	120
347	7	m	20,5	112	16,3425	0,576	0,8	15,1029	7	7	34	66,569344	66	106	65	180
348	7	m	21	125	13,44	-1,7067	0,85	16,0869	8	7	36	79,040832	63	111	66	60
349	7	m	21,4	123	14,145	-1,0551	0,85	16,5032	6	6	35	58,080736	93	112	65	300
350	7	m	21,5	125	13,76	-1,4017	0,86	16,5479	6	6	38	66,1024	83	104	70	60
351	7	m	23,2	127	14,384	-0,8505	0,9	17,8613	6	6	40	71,785856	72	120	74	60
352	7	m	24	123	15,8636	0,2636	0,9	17,9352	6	6	35	58,080736	66	117	61	120
353	7	m	24,4	124	15,8689	0,2672	0,91	18,2288	7	7	36	72,6752	66	109	57	300
354	7	m	25,7	122	17,2669	1,1243	0,93	18,216	8	7	39	89,554848	78	102	58	300
355	7	m	26,2	135	14,3759	-0,8573	0,98	20,1551	6	6	40	71,785856	78	121	69	60
356	7	m	26,7	129	16,0447	0,3843	0,97	19,8261	6	6	40	71,785856	69	100	67	60
357	7	m	26,8	126	16,8808	0,9035	0,97	19,2982	7	7	39	82,410464	66	106	55	120
358	7	m	27	131	15,7333	0,175	0,99	20,2435	5	6	38	59,986368	76	94	64	240
359	7	m	27,7	132	15,8976	0,2865	1	20,6644	6	6	39	68,910432	80	95	60	240
360	7	m	27,7	133	15,6594	0,1239	1,01	20,8118	7	6	37	69,4776	83	92	66	240
361	7	m	28,4	135	15,583	0,0706	1,03	21,3831	7	7	38	79,088256	72	113	57	120
362	7	m	29	129	17,4268	1,2126	1,02	20,4099	5	6	42	70,595264	72	117	70	240
363	7	m	30,2	131	17,598	1,305	1,05	21,0981	8	8	37	89,343264	69	117	69	180
364	7	m	31,7	134	17,6543	1,335	1,09	22,0973	7	7	40	85,810048	89	115	57	180
365	7	m	33,5	135	18,3813	1,7036	1,12	22,5971	6	7	42	85,1536	88	126	71	60
366	8	m	21,6	121	14,7531	-0,7106	0,85	16,748	7	7	35	69,583968	69	125	58	240
367	8	m	21,9	129	13,1603	-2,1453	0,88	16,6979	7	7	38	79,088256	87	115	72	120
368	8	m	23,1	131	13,4608	-1,8425	0,91	17,7686	7	7	36	72,6752	63	107	62	120
369	8	m	23,3	125	14,912	-0,588	0,89	18,0174	6	7	41	81,873248	56	134	58	120
370	8	m	23,6	124	15,3486	-0,2671	0,9	18,1121	7	7	38	79,088256	70	122	72	180
371	8	m	23,6	126	14,8652	-0,6238	0,9	18,2583	7	7	35	69,583968	68	124	64	180
372	8	m	23,9	132	13,7167	-1,5974	0,93	18,4761	7	7	37	75,843232	83	132	69	180
373	8	m	24	130	14,2012	-1,163	0,92	18,6336	5	6	35	52,683552	66	115	77	120
374	8	m	24,3	128	14,8315	-0,6497	0,92	18,8031	6	6	39	68,910432	66	100	55	180
375	8	m	24,5	128	14,9536	-0,5564	0,93	18,9267	6	6	37	63,361568	59	123	68	300
376	8	m	25,1	126	15,81	0,0486	0,93	19,0459	6	6	40	71,785856	57	99	47	120
377	8	m	25,3	134	14,09	-1,2595	0,96	19,6278	6	7	41	81,873248	72	90	55	60
378	8	m	25,5	126	16,062	0,2115	0,94	19,2123	6	6	38	66,1024	70	100	60	60
379	8	m	26,4	134	14,7026	-0,7503	0,98	20,4464	7	7	39	82,410464	72	96	70	120
380	8	m	26,6	129	15,9846	0,1622	0,97	20,0821	7	7	40	85,810048	69	107	49	180
381	8	m	27,3	128	16,6626	0,5757	0,98	20,1725	7	7	42	92,842112	69	100	42	120
382	8	m	28	125	17,92	1,242	0,99	19,7222	7	6	38	72,468032	56	99	52	60
383	8	m	28,4	134	15,8164	0,0528	1,02	21,5384	7	7	42	92,842112	76	107	72	180
384	8	m	28,4	139	14,699	-0,7531	1,04	21,9935	8	8	43	113,269728	54	90	40	120
385	8	m	29,8	133	16,8466	0,6809	1,05	21,8797	6	6	38	66,1024	62	123	57	60
386	8	m	30,4	129	18,2681	1,4067	1,04	21,1096	5	6	37	57,490144	59	110	59	180
387	8	m	30,9	141	15,5425	-0,1316	1,09	23,601	7	7	40	85,810048	77	107	65	120
388	8	m	31	138	16,2781	0,3464	1,08	23,204	7	7	38	79,088256	56	115	53	240
389	8	m	33,8	145	16,0761	0,2205	1,16	25,4761	6	7	44	91,933376	69	107	61	240
390	8	m	34,8	140	17,7551	1,1612	1,16	24,7139	7	8	43	104,727584	60	103	84	300
391	8	m	35,7	142	17,7048	1,1362	1,18	25,4151	7	7	46	107,8432	60	130	64	240
392	8	m	36,9	135	20,2469	2,2126	1,18	23,5659	8	8	40	100,912512	52	116	73	240
393	8	m	38,5	152	16,6638	0,5764	1,27	28,5478	9	8	41	113,196384	81	88	64	240
394	8	m	39,6	146	18,5776	1,5468	1,27	27,2527	8	8	42	109,062784	71	107	72	180
395	8	m	41,5	142	20,5812	2,3301	1,28	26,1993	7	7	44	100,185984	76	111	59	240
396	9	m	22,5	127	13,95	-1,5689	0,88	17,5397	6	6	33	53,0664	53	104	56	300
397	9	m	24,3	128	14,8315	-0,8387	0,92	18,971	7	7	39	82,410464	71	90	50	300
398	9	m	24,7	129	14,8429	-0,8301	0,93	19,2794	7	7	38	79,088256	59	102	64	60
399	9	m	24,9	132	14,2906	-1,2727	0,95	19,4548	8	8	39	96,9688	60	107	52	180
400	9	m	25,8	131	15,0341	-0,6867	0,96	20,096	6	6	40	71,785856	65	98	48	180
401	9	m	26,2	134	14,5912	-1,0263	0,98	20,4707	7	8	39	89,554848	82	106	63	240
402	9	m	26,9	135	14,7599	-0,8938	1	21,0002	6	6	38	66,1024	51	108	53	240
403	9	m	27	134	15,0368	-0,6848	1	21,0266	7	6	39	75,530656	71	106	58	240
404	9	m	27,2	138	14,2827	-1,2794	1,01	21,243	6	6	43	80,8184	76	113	66	300
405	9	m	27,9	139	14,4402	-1,1484	1,03	21,7986	7	7	44	100,185984	64	102	53	300
406	9	m	28	137	14,9182	-0,773	1,02	21,8309	8	7	38	85,968064	83	112	61	120
407	9	m	28,3	133	15,9986	-0,0314	1,02	21,6481	6	6	36	60,687744	57	118	67	60
408	9	m	28,8	136	15,5709	-0,3088	1,04	22,2408	7	7	39	82,410464	61	130	66	60
409	9	m	28,9	133	16,3378	0,1751	1,03	21,9113	8	7	41	96,975712	72	116	60	60
410	9	m	29	137	15,451	-0,3903	1,04	22,4458	7	7	45	103,975328	77	116	64	180
411	9	m	29,4	136	15,8953	-0,0966	1,05	22,5467	9	7	40	100,912512	61	89	52	300
412	9	m	29,4	137	15,6641	-0,2467	1,05	22,6624	8	7	37	82,463456	61	101	42	180
413	9	m	29,4	142	14,5804	-1,0349	1,07	22,9693	8	8	42	109,062784	58	104	47	120
414	9	m	29,8	136	16,1116	0,0387	1,06	22,7329	8	7	44	108,728128	66	117	64	300
415	9	m	30,3	137	16,1436	0,0583	1,07	23,0967	6	6	42	77,739648	74	100	67	240
416	9	m	30,6	141	15,3916	-0,4312	1,09	23,7132	6	6	38	66,1024	73	116	55	180
417	9	m	30,8	134	17,153	0,6281	1,07	22,7759	7	6	42	85,1536	57	108	60	300
418	9	m	31	142	15,3739	-0,4435	1,1	24,0322	7	7	39	82,410464	62	105	62	300
419	9	m	31,1	139	16,0965	0,0294	1,09	23,7388	7	7	40	85,810048	67	111	62	120
420	9	m	32,1	134	17,877	0,9854	1,09	23,1468	6	6	43	80,8184	72	105	66	180
421	9	m	32,1	137	17,1027	0,6017	1,1	23,7843	7	7	41	89,2872	62	113	57	60
422	9	m	32,2	137	17,1559	0,6296	1,1	23,8166	8	8	45	121,948192	70	115	65	180
423	9	m	32,5	136	17,5714	0,8392	1,11	23,6979	8	8	41	104,943776	70	108	63	60
424	9	m	32,7	145	15,5529	-0,3209	1,14	25,2792	8	8	40	100,912512	60	107	45	60
425	9	m	33,2	139	17,1834	0,6438	1,13	24,5413	7	7	46	107,8432	91	125	70	240
426	9	m	33,6	136	18,1661	1,1176	1,13	23,9815	8	8	43	113,269728	76	95	55	120
427	9	m	33,7	140	17,1939	0,6493	1,14	24,9065	6	6	43	80,8184	63	114	68	120
428	9	m	33,8	140	17,2449	0,6756	1,14	24,9382	9	9	39	112,625376	89	104	58	60
429	9	m	34,1	136	18,4364	1,2364	1,14	24,0952	7	6	43	88,506912	73	114	62	300
430	9	m	34,7	145	16,5042	0,2723	1,18	26,222	6	7	41	81,873248	74	113	69	240
431	9	m	35,1	145	16,6944	0,3804	1,18	26,3782	7	7	40	85,810048	72	105	69	240
432	9	m	35,4	140	18,0612	1,0703	1,17	25,3848	7	8	39	89,554848	63	127	70	120
433	9	m	36,2	139	18,7361	1,3628	1,18	25,3105	8	7	44	108,728128	54	119	61	180
434	9	m	36,2	141	18,2083	1,1365	1,19	25,8263	8	8	38	93,112448	52	113	56	60
435	9	m	36,6	146	17,1702	0,637	1,21	27,1078	9	9	42	126,4416	59	105	61	60
436	9	m	36,7	142	18,2008	1,1331	1,2	26,1976	8	7	39	89,554848	73	120	69	180
437	9	m	42,5	147	19,6677	1,7239	1,32	28,7749	7	8	45	112,812	86	105	64	60
438	9	m	43,2	150	19,2	1,5484	1,34	29,8134	7	8	44	108,728128	72	125	67	180
439	9	m	43,7	135	23,9781	2,9343	1,29	25,0851	7	7	43	96,474976	59	105	60	240
440	9	m	46,2	140	23,5714	2,8446	1,35	26,9844	9	8	40	108,880576	60	110	70	180
441	9	m	47,7	150	21,2	2,2287	1,41	30,5522	6	6	43	80,8184	76	108	59	240
442	9	m	56,5	147	26,1465	3,352	1,54	30,5772	8	8	46	126,420096	78	123	66	180
443	10	m	25,9	137	13,7993	-1,94	0,98	20,1208	6	6	37	63,361568	72	123	50	240
444	10	m	27,7	140	14,1327	-1,6398	1,03	21,6623	6	7	40	78,665664	62	117	61	60
445	10	m	28,1	137	14,9715	-0,964	1,03	22,0558	7	7	40	85,810048	57	110	63	60
446	10	m	28,7	142	14,2333	-1,553	1,05	22,4754	6	6	42	77,739648	74	105	53	240
447	10	m	29,9	140	15,2551	-0,7583	1,07	23,4209	6	6	42	77,739648	68	108	56	300
448	10	m	30	139	15,5271	-0,5706	1,07	23,4218	6	7	38	72,468032	60	116	52	60
449	10	m	30,3	137	16,1436	-0,1769	1,07	23,3936	6	6	40	71,785856	69	109	60	180
450	10	m	30,8	138	16,1731	-0,1591	1,08	23,7664	8	8	39	96,9688	51	111	66	180
451	10	m	31,3	135	17,1742	0,3964	1,08	23,5292	7	6	39	75,530656	77	121	77	180
452	10	m	32	145	15,22	-0,7832	1,13	25,0846	10	10	50	191,376	81	101	64	60
453	10	m	32,2	147	14,9012	-1,0167	1,14	25,296	7	8	42	100,810176	67	114	64	300
454	10	m	32,5	144	15,6732	-0,4734	1,13	25,3309	7	8	39	89,554848	64	126	72	300
455	10	m	33,1	140	16,8878	0,2467	1,13	25,1011	6	6	41	74,728864	61	98	58	240
456	10	m	33,2	146	15,5752	-0,5384	1,15	25,9218	7	7	41	89,2872	73	130	64	240
457	10	m	33,6	137	17,9019	0,7477	1,13	24,7036	10	10	40	134,512	79	119	77	180
458	10	m	33,6	139	17,3904	0,505	1,14	25,1105	7	7	46	107,8432	84	116	75	180
459	10	m	34,2	146	16,0443	-0,2375	1,17	26,4893	7	7	41	89,2872	81	108	60	60
460	10	m	34,4	145	16,3615	-0,0474	1,17	26,4588	8	8	47	130,980704	59	100	58	240
461	10	m	35	142	17,3577	0,4888	1,17	26,1982	8	7	47	121,230496	53	131	71	60
462	10	m	35,6	148	16,2527	-0,1114	1,2	27,4662	7	7	42	92,842112	62	118	74	180
463	10	m	35,6	151	15,6134	-0,5129	1,21	27,8074	8	8	42	109,062784	72	127	83	180
464	10	m	36,3	152	15,7116	-0,4484	1,23	28,3197	8	7	38	85,968064	68	122	65	300
465	10	m	36,4	146	17,0764	0,346	1,21	27,4954	9	9	41	121,738528	81	104	65	60
466	10	m	37	144	17,8434	0,7209	1,21	27,2995	9	9	42	126,4416	76	130	73	60
467	10	m	37,1	148	16,9375	0,2732	1,23	28,147	7	7	43	96,474976	78	112	53	60
468	10	m	37,3	149	16,801	0,1999	1,24	28,4096	7	7	44	100,185984	81	97	50	180
469	10	m	39,1	141	19,667	1,4558	1,24	27,1044	5	6	37	57,490144	93	99	56	60
470	10	m	40,2	143	19,6587	1,4528	1,27	27,8976	7	8	40	93,224	67	121	57	60
471	10	m	40,2	145	19,1201	1,2554	1,27	28,4435	7	7	44	100,185984	85	119	61	60
472	10	m	40,3	151	17,6747	0,6422	1,29	29,9635	8	8	43	113,269728	69	116	76	240
473	10	m	40,5	138	21,2665	1,9624	1,25	26,5195	8	8	40	100,912512	69	110	74	60
474	10	m	40,5	163	15,2433	-0,7666	1,34	31,883	9	8	41	113,196384	54	88	46	120
475	10	m	40,6	151	17,8062	0,7037	1,3	30,0652	7	7	46	107,8432	64	109	63	60
476	10	m	40,6	151	17,8062	0,7037	1,3	30,0652	8	8	45	121,948192	64	115	65	120
477	10	m	41,5	141	20,8742	1,8479	1,28	27,5845	7	7	47	111,789792	58	110	42	180
478	10	m	41,5	150	18,4444	0,9852	1,31	30,1006	9	8	39	104,657312	82	135	82	60
479	10	m	43,3	146	20,3134	1,6737	1,33	29,4195	6	7	44	91,933376	69	107	68	60
480	10	m	43,3	152	18,7413	1,1072	1,35	31,132	9	8	42	117,604928	74	119	66	120
481	10	m	44	154	18,5529	1,0304	1,37	31,8654	8	7	45	112,812	85	104	66	180
482	10	m	44,6	148	20,3616	1,6892	1,36	30,2874	7	7	44	100,185984	68	90	68	120
483	10	m	45,4	157	18,4186	0,9743	1,4	33,0786	9	8	34	84,922432	64	135	66	120
484	10	m	47,1	154	19,86	1,5229	1,42	32,6595	9	9	41	121,738528	89	105	68	180
485	10	m	47,2	153	20,1632	1,6247	1,42	32,374	8	8	43	113,269728	66	99	64	300
486	10	m	47,9	161	18,4792	0,9998	1,46	34,9226	8	8	41	104,943776	52	113	70	120
487	10	m	49	150	21,7778	2,1031	1,43	31,7705	8	8	44	117,5648	62	121	63	60
488	10	m	49,5	149	22,2963	2,2369	1,44	31,5298	8	9	42	117,604928	62	116	59	120
489	11	m	29,5	142	14,63	-1,5133	1,07	23,1951	6	6	41	74,728864	72	126	73	120
490	11	m	29,6	136	16,0035	-0,5403	1,05	23,1439	9	8	44	126,700992	65	113	65	60
491	11	m	30	133	16,9597	0,0109	1,05	23,0177	6	6	40	71,785856	51	105	55	60
492	11	m	30	138	15,753	-0,7002	1,07	23,5358	6	6	43	80,8184	89	97	55	120
493	11	m	30,2	137	16,0904	-0,4864	1,07	23,5832	8	7	41	96,975712	90	117	68	240
494	11	m	30,6	138	16,0681	-0,5002	1,08	23,9055	6	6	42	77,739648	87	119	71	120
495	11	m	31,3	135	17,1742	0,1229	1,08	23,8937	7	7	41	89,2872	66	122	56	300
496	11	m	33,1	137	17,6355	0,3511	1,12	24,9704	7	8	40	93,224	59	102	60	60
497	11	m	33,5	147	15,5028	-0,8673	1,16	26,369	7	7	41	89,2872	65	97	62	180
498	11	m	33,8	143	16,5289	-0,2264	1,15	26,2089	7	7	42	92,842112	66	111	57	240
499	11	m	34,2	146	16,0443	-0,5149	1,17	26,7557	7	7	43	96,474976	92	112	73	60
500	11	m	34,4	147	15,9193	-0,5933	1,18	26,9635	6	6	45	87,180576	80	126	70	180
501	11	m	34,6	149	15,5849	-0,8117	1,19	27,2277	6	6	42	77,739648	77	101	62	120
502	11	m	35,4	145	16,8371	-0,0549	1,19	27,2847	8	8	40	100,912512	67	112	60	270
503	11	m	35,5	149	15,9903	-0,5485	1,2	27,8114	7	7	43	96,474976	67	112	60	90
504	11	m	35,7	145	16,9798	0,0216	1,19	27,4276	8	8	43	113,269728	78	123	73	90
505	11	m	37,6	146	17,6393	0,3529	1,23	28,4228	7	7	37	75,843232	93	110	62	90
506	11	m	38,3	137	20,406	1,4309	1,21	26,5203	8	8	46	126,420096	68	122	65	90
507	11	m	38,4	147	17,7704	0,4147	1,25	28,9347	7	6	48	106,374592	83	115	65	360
508	11	m	38,5	162	14,67	-1,4814	1,3	30,3886	7	8	43	104,727584	71	121	49	90
509	11	m	38,7	154	16,3181	-0,349	1,28	30,2098	8	8	36	85,661056	62	118	76	180
510	11	m	38,8	147	17,9555	0,4999	1,25	29,0873	8	8	45	121,948192	72	129	76	270
511	11	m	39,2	144	18,9043	0,9004	1,25	28,5452	8	8	41	104,943776	67	130	70	90
512	11	m	39,2	155	16,3163	-0,35	1,29	30,6116	9	9	39	112,625376	67	119	54	90
513	11	m	39,6	154	16,6976	-0,1315	1,29	30,6954	8	8	45	121,948192	65	115	62	90
514	11	m	40,5	143	19,8054	1,2321	1,27	28,6592	8	8	40	100,912512	57	111	59	270
515	11	m	40,6	154	17,1192	0,0946	1,31	31,183	8	8	46	126,420096	86	105	55	90
516	11	m	41,1	155	17,1072	0,0884	1,32	31,5891	8	8	42	109,062784	71	116	68	270
517	11	m	43,5	153	18,5826	0,7709	1,36	32,115	8	8	42	109,062784	68	104	60	180
518	11	m	44	156	18,0802	0,5559	1,37	33,0044	8	8	46	126,420096	59	117	60	180
519	11	m	44,8	159	17,7208	0,3915	1,4	33,9851	7	7	46	107,8432	85	104	60	90
520	11	m	45,7	153	19,5224	1,1325	1,39	32,7996	9	9	45	141,139104	81	109	63	180
521	11	m	48,4	156	19,8882	1,2605	1,45	34,4207	9	8	43	122,1064	71	118	58	180
522	11	m	48,7	141	24,4957	2,4405	1,39	29,7957	7	7	39	82,410464	75	127	71	180
523	11	m	53,4	156	21,9428	1,872	1,53	35,6786	9	9	48	156,723072	66	116	58	180
524	11	m	58,8	153	25,1185	2,5553	1,59	35,8189	8	8	45	121,948192	51	115	64	270
525	11	m	59,7	162	22,7481	2,0706	1,64	39,2308	8	8	46	126,420096	93	109	64	180
526	11	m	62	158	24,8358	2,5042	1,66	38,3051	8	8	44	117,5648	74	112	73	180
527	11	m	62,5	154	26,3535	2,7608	1,65	36,9638	9	8	46	136,170304	83	120	61	180
528	11	m	68	161	26,2336	2,742	1,76	40,7926	8	8	43	113,269728	60	100	63	180
529	12	m	29,4	141	14,788	-1,7257	1,06	23,0781	7	7	39	82,410464	60	131	61	180
530	12	m	29,8	136,5	15,9938	-0,8664	1,06	23,451	7	7	40	85,810048	80	103	60	270
531	12	m	32,6	149	14,684	-1,809	1,15	25,5636	7	7	39	82,410464	50	111	61	270
532	12	m	33,9	146	15,9035	-0,9245	1,16	26,7236	8	7	39	89,554848	70	109	66	270
533	12	m	34,4	146,5	16,0281	-0,8445	1,17	27,0966	6	7	44	91,933376	66	135	71	360
534	12	m	35,2	146	16,5134	-0,5489	1,19	27,5784	8	7	37	82,463456	64	96	59	360
535	12	m	35,2	150	15,6444	-1,0965	1,2	27,8001	5	6	40	65,165632	85	110	66	360
536	12	m	35,9	148	16,3897	-0,6219	1,21	28,1849	8	8	44	117,5648	67	97	53	270
537	12	m	35,9	158	14,3807	-2,0619	1,24	28,005	7	6	46	99,006528	72	131	62	270
538	12	m	36	147	16,6597	-0,4644	1,21	28,1529	6	7	40	78,665664	84	112	60	360
539	12	m	36,8	153	15,7204	-1,0453	1,24	29,0797	8	7	39	89,554848	61	115	60	270
540	12	m	37,1	145	17,6457	0,0551	1,22	28,4578	8	7	45	112,812	83	130	80	90
541	12	m	37,8	156	15,5325	-1,1733	1,27	29,9026	7	7	42	92,842112	77	125	63	180
542	12	m	39,7	167	14,235	-2,1887	1,34	30,9142	8	8	42	109,062784	66	94	59	90
543	12	m	39,8	152	17,2265	-0,1557	1,29	30,871	7	7	44	100,185984	76	126	69	90
544	12	m	40	149	18,0172	0,2306	1,28	30,4607	8	7	45	112,812	67	121	72	90
545	12	m	40	153	17,0874	-0,2288	1,3	31,1189	8	8	39	96,9688	51	123	64	90
546	12	m	41,5	153	17,7282	0,095	1,32	31,8688	8	8	48	135,630208	77	119	59	90
547	12	m	43	157	17,4449	-0,0441	1,36	33,2827	8	8	40	100,912512	71	119	75	90
548	12	m	44,3	159	17,523	-0,0051	1,39	34,2702	8	8	47	130,980704	66	106	62	180
549	12	m	45,3	154	19,101	0,6895	1,39	33,6347	9	8	47	141,045408	85	121	70	180
550	12	m	46	155,5	19,0238	0,6592	1,41	34,2568	9	8	41	113,196384	83	118	59	180
551	12	m	48,1	171	16,4495	-0,5864	1,5	38,1253	9	9	44	136,141696	79	132	79	180
552	12	m	48,3	167	17,3187	-0,1081	1,48	37,6971	9	8	46	136,170304	89	132	72	180
553	12	m	50,2	161	19,3665	0,7912	1,49	37,1898	9	9	40	117,133184	64	135	69	450
554	12	m	50,6	161	19,5209	0,8485	1,5	37,3318	8	8	43	113,269728	72	135	74	270
555	12	m	54,5	161	21,0254	1,3475	1,56	38,5823	9	9	47	151,4296	68	133	75	630
556	12	m	65	175	21,2245	1,4062	1,77	46,5598	10	10	51	197,661152	79	130	77	90
557	12	m	101,7	186	29,3965	2,9356	2,31	63,7821	11	11	53	237,8984	61	126	80	90
558	13	m	38,7	156	15,9024	-1,2956	1,28	30,6046	9	9	44	136,141696	83	129	71	180
559	13	m	39	154	16,4446	-0,9493	1,28	30,7981	8	8	45	121,948192	81	104	56	180
560	13	m	40,6	156	16,6831	-0,8066	1,32	32,0361	7	6	42	85,1536	60	113	66	180
561	13	m	41,5	162	15,8131	-1,3557	1,35	32,8823	9	9	47	151,4296	76	124	62	180
562	13	m	43,7	162	16,6514	-0,8252	1,39	34,5848	7	7	43	96,474976	67	114	59	180
563	13	m	44,3	163	16,6736	-0,8122	1,4	35,0725	8	8	46	126,420096	80	128	76	180
564	13	m	45,2	156	18,5733	0,153	1,39	34,6279	8	7	48	125,565504	67	98	57	180
565	13	m	45,3	159	17,9186	-0,1484	1,41	35,2146	8	8	47	130,980704	61	121	71	180
566	13	m	47,6	157	19,3111	0,4598	1,44	35,8882	9	9	48	156,723072	62	86	52	360
567	13	m	47,7	143	23,3263	1,6884	1,39	32,011	7	7	47	111,789792	61	131	68	180
568	13	m	48	165	17,6309	-0,2906	1,47	37,6332	9	9	47	151,4296	69	118	68	360
569	13	m	49,3	168	17,4674	-0,3741	1,5	38,8252	8	8	46	126,420096	82	126	53	270
570	13	m	49,6	172	16,7658	-0,7584	1,52	39,4635	6	6	47	93,816928	72	117	64	90
571	13	m	50	162	19,052	0,3557	1,49	38,0627	8	8	47	130,980704	47	101	56	270
572	13	m	50,5	167	18,1075	-0,0584	1,52	39,3386	8	8	43	113,269728	76	111	68	450
573	13	m	50,6	163	19,0448	0,3527	1,51	38,5561	8	8	49	140,3688	62	130	70	270
574	13	m	51,3	168	18,176	-0,0264	1,54	39,9443	10	10	46	167,327872	77	134	84	180
575	13	m	51,5	168	18,2469	0,0064	1,54	40,0482	9	9	43	131,242592	68	118	57	180
576	13	m	51,6	165	18,9532	0,315	1,53	39,4616	8	8	49	140,3688	80	125	64	270
577	13	m	52,4	166	19,0158	0,3409	1,55	40,0532	7	7	42	92,842112	49	120	59	270
578	13	m	52,9	172	17,8813	-0,1665	1,58	41,5359	9	9	49	162,115616	61	96	67	270
579	13	m	53,6	171	18,3304	0,0446	1,59	41,7245	8	8	50	145,196672	57	106	67	180
580	13	m	53,7	170	18,5813	0,1565	1,58	41,5655	8	8	52	155,121024	70	110	70	450
581	13	m	54	175	17,6327	-0,2896	1,61	42,67	9	8	48	146,0144	78	110	68	270
582	13	m	54,4	162	20,7285	0,9677	1,56	39,7733	8	7	47	121,230496	50	117	40	90
583	13	m	54,8	164	20,3748	0,8499	1,58	40,5012	8	8	45	121,948192	55	122	70	90
584	13	m	54,8	170	18,9619	0,3186	1,6	42,0898	8	9	45	131,388896	61	126	72	270
585	13	m	54,9	169	19,222	0,4244	1,6	41,8914	8	8	48	135,630208	84	110	80	90
586	13	m	57	165	20,9366	1,0345	1,62	41,5873	10	10	47	173,176416	56	104	59	270
587	13	m	57,1	167	20,474	0,8835	1,62	42,2307	9	9	51	173,198688	78	116	61	360
588	13	m	58	159	22,9421	1,5956	1,61	39,9385	7	8	48	125,565504	75	134	69	180
589	13	m	58,3	183	17,4087	-0,4047	1,7	46,5593	10	9	50	179,319488	68	135	68	180
590	13	m	58,7	156	24,1206	1,8676	1,61	39,0909	9	9	48	156,723072	60	101	60	90
591	13	m	59,5	165	21,8549	1,3088	1,65	42,4236	13	12	50	257	59	130	65	180
592	13	m	59,5	166	21,5924	1,2336	1,66	42,7557	7	8	48	125,565504	72	118	64	270
593	13	m	60,4	173	20,1811	0,783	1,7	45,2964	8	9	48	146,0144	85	112	76	180
594	13	m	61	173	20,3816	0,8522	1,71	45,5336	9	9	47	151,4296	61	113	58	180
595	13	m	61,2	177	19,5346	0,5466	1,73	46,793	11	11	46	189,738624	65	105	71	270
596	13	m	62	174	20,4783	0,8849	1,73	46,2347	10	10	49	185,200288	81	92	65	360
597	13	m	62	175	20,2449	0,8052	1,73	46,5447	8	9	49	151,077472	80	96	55	270
598	13	m	62,2	171	21,2715	1,1382	1,72	45,3383	8	8	49	140,3688	65	117	66	360
599	13	m	62,5	174	20,6434	0,9398	1,73	46,4282	10	9	46	156,6192	89	105	56	450
600	13	m	62,6	167	22,4461	1,4694	1,71	44,0979	9	9	53	184,680352	93	123	77	270
601	13	m	62,8	176	20,2738	0,8152	1,75	47,1758	8	9	52	166,833088	60	130	60	450
602	13	m	63	172	21,2953	1,1454	1,73	45,957	10	10	52	204,055936	55	126	63	450
603	13	m	63,1	182	19,0496	0,3547	1,77	49,0363	10	10	50	191,376	78	113	73	270
604	13	m	63,9	170	22,1107	1,3797	1,74	45,5761	9	9	46	146,235008	74	122	80	270
605	13	m	64,5	182	19,4723	0,5226	1,79	49,7029	8	9	52	166,833088	74	100	60	450
606	13	m	64,8	177	20,6837	0,9531	1,78	48,2903	8	8	43	113,269728	74	109	78	270
607	13	m	65	180	20,0617	0,7409	1,79	49,329	8	8	45	121,948192	68	91	56	360
608	13	m	65,9	167	23,6294	1,7587	1,75	45,1107	9	9	49	162,115616	60	135	42	540
609	13	m	66,8	167	23,9521	1,8309	1,77	45,3795	8	8	47	130,980704	67	115	55	270
610	13	m	67,7	176	21,8556	1,309	1,82	49,0232	10	10	47	173,176416	73	120	60	270
611	13	m	70,1	178	22,1247	1,3836	1,86	50,6135	10	10	50	191,376	75	110	71	450
612	13	m	71,9	181	21,9468	1,3345	1,9	52,397	10	9	50	179,319488	82	132	81	540
613	13	m	74,7	181	22,8015	1,5606	1,94	53,4157	12	11	47	208,3176	59	123	72	360
614	13	m	78,9	179	24,6247	1,9732	1,99	54,0446	9	9	53	184,680352	72	133	56	180
615	13	m	87,8	190	24,3213	1,9103	2,16	62,161	9	8	53	172,2744	75	118	74	360
616	14	m	39,1	164	14,5375	-2,7529	1,32	29,6904	11	10	48	190,845888	54	117	68	450
617	14	m	41	159	16,2177	-1,4835	1,33	32,3907	8	8	44	117,5648	66	127	63	450
618	14	m	44,3	162	16,88	-1,0724	1,4	35,0983	8	8	48	135,630208	68	104	60	360
619	14	m	46	164	17,1029	-0,9433	1,44	36,4607	7	8	44	108,728128	76	105	76	450
620	14	m	47,8	178	15,0865	-2,2972	1,51	37,3401	8	7	44	108,728128	72	124	65	450
621	14	m	48,3	164,5	17,8491	-0,5418	1,48	38,0731	8	9	48	146,0144	82	124	67	450
622	14	m	48,4	163	18,2167	-0,3597	1,47	37,9392	9	10	49	173,488224	51	100	67	450
623	14	m	49	161	18,9036	-0,0441	1,47	37,9418	9	9	48	156,723072	87	114	56	630
624	14	m	49,4	163	18,5931	-0,183	1,49	38,508	7	8	47	121,230496	66	119	59	630
625	14	m	49,6	173	16,5726	-1,2579	1,53	39,561	8	8	49	140,3688	67	122	76	450
626	14	m	49,8	167	17,8565	-0,538	1,51	39,323	8	8	43	113,269728	54	100	57	540
627	14	m	50	170	17,301	-0,8323	1,52	39,7512	8	8	44	117,5648	60	106	70	540
628	14	m	50,3	168	17,8217	-0,5558	1,52	39,7624	8	8	51	150,114016	78	114	68	630
629	14	m	50,4	169	17,6464	-0,6465	1,53	39,939	8	9	46	136,170304	78	133	82	180
630	14	m	50,8	169	17,7865	-0,5738	1,53	40,2031	10	10	49	185,200288	59	105	51	270
631	14	m	51,7	160	20,1953	0,4746	1,51	38,9811	8	8	42	109,062784	68	123	67	450
632	14	m	52,2	170	18,0623	-0,435	1,56	41,2205	8	8	48	135,630208	71	113	62	270
633	14	m	52,5	155	21,8522	1,0248	1,51	37,9059	8	8	45	121,948192	75	117	61	180
634	14	m	52,6	167	18,8605	-0,063	1,55	40,9569	7	7	45	103,975328	64	129	82	180
635	14	m	53,1	173	17,742	-0,5967	1,58	42,1798	9	9	50	167,607424	62	109	73	180
636	14	m	55	168	19,487	0,2013	1,6	42,3881	8	8	43	113,269728	61	124	60	630
637	14	m	55	169	19,257	0,1069	1,6	42,6104	7	8	45	112,812	52	111	59	360
638	14	m	55,2	163	20,7761	0,6805	1,58	41,2027	8	8	52	155,121024	55	132	57	270
639	14	m	55,5	168	19,6641	0,2721	1,6	42,628	7	8	48	125,565504	72	115	68	270
640	14	m	55,5	179	17,3216	-0,821	1,64	44,4549	9	8	46	136,170304	64	112	63	270
641	14	m	55,7	168	19,735	0,2999	1,61	42,7223	9	9	46	146,235008	61	125	59	360
642	14	m	57	173	19,0451	0,0172	1,65	44,5024	8	8	50	145,196672	82	126	75	450
643	14	m	57,1	163	21,4912	0,9143	1,61	41,9278	10	9	44	145,891904	75	107	56	270
644	14	m	57,1	167	20,474	0,5753	1,62	43,0872	9	9	50	167,607424	59	117	56	450
645	14	m	58,2	168	20,6207	0,6269	1,65	43,8276	9	9	49	162,115616	66	111	64	540
646	14	m	58,4	171	19,972	0,3911	1,66	44,7274	9	9	53	184,680352	75	121	57	270
647	14	m	58,4	174	19,2892	0,1203	1,67	45,4554	9	9	52	178,8896	61	133	43	270
648	14	m	58,5	181	17,8566	-0,538	1,7	46,7829	7	7	50	124,103808	83	124	62	540
649	14	m	58,6	176	18,9179	-0,0378	1,68	45,9944	9	9	52	178,8896	58	135	79	270
650	14	m	59,5	176	19,2084	0,0866	1,7	46,4809	8	8	49	140,3688	45	119	54	450
651	14	m	59,8	181	18,2534	-0,342	1,72	47,6304	8	8	50	145,196672	64	125	65	630
652	14	m	59,9	177	19,1197	0,0491	1,71	46,9167	10	10	51	197,661152	53	130	79	540
653	14	m	60,3	174	19,9168	0,3701	1,7	46,3951	9	9	50	167,607424	83	125	58	630
654	14	m	60,3	175	19,6898	0,2822	1,7	46,651	10	10	54	217,175168	72	104	65	450
655	14	m	63	173	21,0498	0,7725	1,74	47,3007	9	9	53	184,680352	65	123	76	360
656	14	m	63,7	175	20,8	0,6887	1,76	48,2106	9	8	43	122,1064	69	119	57	540
657	14	m	64,2	174	21,2049	0,8232	1,76	48,1088	9	10	49	173,488224	55	131	64	450
658	14	m	65,3	183	19,4989	0,2061	1,81	51,2197	10	9	48	167,761216	78	114	73	540
659	14	m	66,1	162	25,1867	1,8546	1,74	44,4655	9	10	49	173,488224	67	132	66	540
660	14	m	66,2	172	22,377	1,1771	1,78	48,2089	10	9	48	167,761216	78	105	61	450
661	14	m	66,3	187	18,9596	-0,0196	1,84	52,7342	9	9	48	156,723072	83	126	64	360
662	14	m	67,3	181	20,5427	0,5996	1,83	51,6472	8	7	51	139,075872	55	135	60	540
663	14	m	67,5	174	22,2949	1,1539	1,81	49,3997	10	10	50	191,376	75	132	62	450
664	14	m	67,6	177	21,5775	0,9412	1,82	50,483	9	9	52	178,8896	75	123	60	450
665	14	m	76,4	176	24,6643	1,7438	1,94	53,3553	10	9	50	179,319488	52	113	54	450
666	14	m	80,5	176	25,9879	2,0132	2	54,7648	9	9	50	167,607424	61	124	66	630
667	14	m	81,4	191	22,313	1,159	2,07	61,5264	10	10	56	230,735232	67	121	60	540
668	14	m	86,3	178	27,2377	2,2366	2,08	57,6855	10	10	56	230,735232	75	134	74	540
669	14	m	90,6	182	27,3518	2,2557	2,15	61,1469	10	10	55	223,9	71	113	63	630
670	15	m	42,8	165	15,7208	-2,205	1,38	33,3612	7	7	42	92,842112	85	115	69	630
671	15	m	43,9	157,5	17,6972	-0,9727	1,38	34,6728	7	7	46	107,8432	81	107	57	540
672	15	m	49	163	18,4425	-0,5921	1,48	38,624	9	9	50	167,607424	58	120	58	180
673	15	m	52,7	178	16,633	-1,5908	1,6	42,0885	9	9	45	141,139104	84	127	79	270
674	15	m	53	172	17,9151	-0,8573	1,58	42,2415	10	9	49	173,488224	87	109	76	450
675	15	m	53,5	175	17,4694	-1,0971	1,6	42,798	7	8	47	121,230496	52	114	63	360
676	15	m	54,6	176	17,6265	-1,0108	1,62	43,7117	10	9	49	173,488224	60	121	62	450
677	15	m	55,1	170	19,0657	-0,3022	1,61	43,383	9	9	48	156,723072	66	120	69	360
678	15	m	56	166	20,3223	0,2157	1,6	43,06	8	8	49	140,3688	80	125	62	270
679	15	m	56,3	171	19,2538	-0,2193	1,63	44,2633	8	8	49	140,3688	49	129	82	360
680	15	m	56,7	174	18,7277	-0,4565	1,65	44,9964	9	10	54	203,690944	68	125	70	360
681	15	m	57,9	170	20,0346	0,1043	1,65	44,9377	8	8	48	135,630208	62	130	65	540
682	15	m	58	187	16,5861	-1,6203	1,71	46,6805	8	8	43	113,269728	74	130	82	630
683	15	m	58,2	177	18,577	-0,5275	1,68	46,4001	8	8	49	140,3688	64	105	70	270
684	15	m	58,9	175	19,2327	-0,2285	1,68	46,5207	9	9	50	167,607424	65	97	75	270
685	15	m	59,2	173	19,7801	0,0023	1,68	46,2918	9	9	46	146,235008	61	134	63	360
686	15	m	59,3	172	20,0446	0,1082	1,68	46,1219	8	8	49	140,3688	66	135	70	360
687	15	m	59,4	175	19,3959	-0,158	1,69	46,8151	8	8	52	155,121024	69	130	75	540
688	15	m	60	175	19,5918	-0,0752	1,7	47,1591	9	9	47	151,4296	89	123	73	360
689	15	m	60,8	176	19,6281	-0,0602	1,72	47,8206	10	9	46	156,6192	58	123	67	540
690	15	m	60,8	180	18,7654	-0,4389	1,73	48,5545	9	9	47	151,4296	67	113	70	360
691	15	m	61	184	18,0175	-0,8043	1,75	49,1941	8	8	52	155,121024	73	122	55	360
692	15	m	62,8	177	20,0453	0,1085	1,75	49,1481	8	8	50	145,196672	66	121	82	540
693	15	m	63,9	173	21,3505	0,5837	1,75	48,6087	11	11	49	209,662752	68	133	66	450
694	15	m	65,4	174	21,6013	0,6669	1,78	49,5813	10	10	53	210,560544	58	124	71	630
695	15	m	65,7	177	20,971	0,4531	1,79	50,622	9	8	49	151,077472	66	132	67	360
696	15	m	65,9	172	22,2756	0,8789	1,78	49,1468	9	9	49	162,115616	83	115	67	450
697	15	m	66,4	182	20,0459	0,1087	1,82	52,3281	9	9	53	184,680352	56	125	70	450
698	15	m	66,4	191	18,2013	-0,7111	1,86	53,9956	10	10	51	197,661152	80	129	80	540
699	15	m	66,8	179	20,8483	0,4096	1,82	51,7352	9	9	46	146,235008	59	121	53	450
700	15	m	67,3	180	20,7716	0,3821	1,83	52,2707	10	10	49	185,200288	92	133	82	630
701	15	m	67,5	179	21,0668	0,4866	1,83	52,0777	10	10	53	210,560544	76	131	66	540
702	15	m	68,8	186	19,8867	0,0454	1,87	54,6727	10	9	51	185,2552	78	121	63	360
703	15	m	69	181	21,0616	0,4849	1,86	53,4091	8	7	44	108,728128	59	122	60	360
704	15	m	69,2	178	21,8407	0,744	1,85	52,551	10	10	51	197,661152	60	123	62	450
705	15	m	69,3	180	21,3889	0,5966	1,86	53,2445	8	8	47	130,980704	69	106	71	360
706	15	m	70	183	20,9024	0,4289	1,88	54,5088	10	9	50	179,319488	75	126	68	360
707	15	m	70,7	181	21,5805	0,6601	1,88	54,2236	10	10	53	210,560544	73	133	62	540
708	15	m	71	186	20,5226	0,2911	1,91	55,9047	10	10	52	204,055936	61	112	63	630
709	15	m	73,3	177	23,3969	1,1982	1,9	53,9045	8	8	50	145,196672	62	129	67	630
710	15	m	73,6	183	21,9774	0,7872	1,93	56,2448	11	11	53	237,8984	65	134	69	540
711	15	m	74	177	23,6203	1,2573	1,91	54,179	10	10	51	197,661152	65	134	69	540
712	15	m	74	180	22,8395	1,0444	1,92	55,3316	9	10	49	173,488224	82	134	72	540
713	15	m	75,4	191	20,6683	0,3447	1,99	59,7729	10	10	50	191,376	53	121	81	540
714	15	m	77,3	189	21,6399	0,6795	2,01	60,1178	12	12	53	266,733856	65	132	77	540
715	15	m	78,6	174	25,9612	1,8015	1,96	54,6115	9	9	49	162,115616	76	128	85	540
716	15	m	79,8	176	25,7619	1,7599	1,99	55,9154	12	12	53	266,733856	72	123	66	360
717	15	m	83,3	184,5	24,471	1,4701	2,07	61,0145	10	10	54	217,175168	54	122	47	360
718	15	m	85,4	189	23,9075	1,3313	2,12	63,8909	10	10	56	230,735232	71	95	62	450
719	15	m	87	175	28,4082	2,2533	2,08	57,9849	10	10	57	237,681056	55	100	62	360
720	15	m	88,2	179	27,5272	2,1022	2,11	60,3488	9	9	49	162,115616	58	108	63	360
721	15	m	91,4	185	26,7056	1,9499	2,18	64,5229	9	9	50	167,607424	49	122	65	450
722	15	m	93,5	184	27,617	2,1181	2,2	64,8615	10	10	53	210,560544	69	121	69	450
723	15	m	97,6	175	31,8694	2,7482	2,21	61,7902	10	10	50	191,376	72	117	72	540
724	15	m	100	181	30,5241	2,5724	2,27	65,8773	10	10	54	217,175168	69	116	74	450
725	16	m	48,2	169	16,8762	-1,7665	1,49	38,2087	8	8	43	113,269728	72	106	66	540
726	16	m	57,7	165	21,1938	0,2605	1,63	44,3069	8	9	48	146,0144	83	119	61	630
727	16	m	57,9	178	18,2742	-0,9863	1,68	46,5646	9	9	47	151,4296	72	118	69	540
728	16	m	58,9	171	20,1429	-0,1394	1,67	46,2912	8	8	49	140,3688	54	107	55	540
729	16	m	59	178	18,6214	-0,8138	1,7	47,4013	9	10	50	179,319488	62	105	60	630
730	16	m	59,6	170	20,6228	0,0492	1,67	46,466	9	9	49	162,115616	67	127	60	630
731	16	m	59,8	177	19,0877	-0,5936	1,7	47,8585	10	10	48	179,133824	61	113	62	450
732	16	m	61	183	18,2149	-1,0166	1,75	49,3366	9	9	52	178,8896	76	130	71	540
733	16	m	61,4	179	19,1629	-0,5593	1,74	49,2291	9	9	49	162,115616	83	118	67	540
734	16	m	61,4	179	19,1629	-0,5593	1,74	49,2291	9	10	49	173,488224	72	127	61	630
735	16	m	62,3	172	21,0587	0,2117	1,72	48,3629	9	10	52	191,295552	52	110	62	540
736	16	m	63	183	18,8121	-0,7222	1,78	50,876	10	9	55	210,046368	58	115	55	360
737	16	m	63,4	172	21,4305	0,3443	1,74	48,9155	10	9	47	162,138272	77	102	64	540
738	16	m	64	177	20,4284	-0,026	1,77	50,4894	10	10	47	173,176416	79	106	63	360
739	16	m	64,1	176	20,6934	0,0761	1,77	50,3118	9	9	45	141,139104	62	133	81	540
740	16	m	64,2	171	21,9555	0,5225	1,75	49,0104	9	10	54	203,690944	59	100	51	450
741	16	m	64,3	168	22,782	0,7836	1,74	48,1183	10	10	45	161,588	76	126	78	540
742	16	m	64,5	171	22,0581	0,5561	1,75	49,148	8	9	46	136,170304	78	105	59	630
743	16	m	64,7	177	20,6518	0,0602	1,78	50,8844	11	11	51	223,541344	51	132	76	450
744	16	m	65,2	173	21,7849	0,4657	1,77	50,0705	9	9	48	156,723072	54	112	59	360
745	16	m	65,4	178	20,6413	0,0562	1,79	51,5163	9	10	53	197,440736	85	132	59	630
746	16	m	66,3	183	19,7975	-0,2818	1,83	53,1447	8	8	50	145,196672	69	115	68	630
747	16	m	67	185	19,5763	-0,3762	1,84	53,9749	9	9	48	156,723072	65	114	68	450
748	16	m	67,2	174	22,1958	0,6008	1,8	51,3116	9	10	51	185,2552	78	132	78	540
749	16	m	67,4	176	21,7588	0,4569	1,81	52,0209	9	10	48	167,761216	70	115	68	540
750	16	m	68	177	21,7051	0,4388	1,83	52,6146	9	10	56	216,5072	80	121	65	630
751	16	m	68,1	185	19,8977	-0,2399	1,86	54,6961	10	10	58	244,737664	65	133	75	630
752	16	m	68,6	179	21,4101	0,3372	1,84	53,5043	9	9	51	173,198688	54	118	66	360
753	16	m	68,9	164	25,6172	1,5308	1,78	48,3425	10	10	48	179,133824	75	133	71	540
754	16	m	70,2	178	22,1563	0,588	1,86	53,9946	9	9	55	196,562144	59	127	73	630
755	16	m	70,7	188	20,0034	-0,1963	1,91	56,9966	10	10	56	230,735232	75	125	71	540
756	16	m	71,5	185	20,8912	0,1502	1,91	56,7555	11	11	54	245,256832	64	134	73	630
757	16	m	72,3	180	22,3148	0,6388	1,9	55,6567	9	9	55	196,562144	83	132	76	630
758	16	m	73,1	175	23,8694	1,0949	1,89	54,2055	10	10	51	197,661152	79	132	75	630
759	16	m	73,4	182,5	22,0379	0,5496	1,93	57,0244	9	9	51	173,198688	70	133	79	540
760	16	m	77,3	188	21,8708	0,4944	2	60,8585	10	10	56	230,735232	60	110	70	540
761	16	m	78,5	186	22,6905	0,7558	2,01	60,7719	13	12	49	249,027168	78	115	75	540
762	16	m	78,8	187	22,5342	0,7077	2,02	61,2868	12	12	53	266,733856	80	127	76	630
763	16	m	79	180	24,3827	1,2305	1,99	58,6341	8	9	47	141,045408	75	106	59	630
764	16	m	80,9	170	27,9931	2,0221	1,97	54,8682	10	10	58	244,737664	60	115	62	360
765	16	m	88,5	196	23,0373	0,8598	2,19	69,8056	11	11	58	275,8944	81	114	69	540
766	16	m	89	178	28,0899	2,0401	2,12	61,5901	10	10	49	185,200288	58	118	60	450
767	16	m	94,8	179	29,5871	2,3004	2,19	64,282	10	10	50	191,376	49	121	63	540
768	17	m	57,6	170	19,9308	-0,4809	1,64	45,8198	9	9	54	190,571136	79	106	65	540
769	17	m	58,4	174	19,2892	-0,7625	1,67	46,8831	8	8	50	145,196672	62	94	57	450
770	17	m	58,5	167	20,976	-0,0624	1,65	45,813	10	9	51	185,2552	55	130	83	450
771	17	m	60,6	182	18,2949	-1,242	1,74	49,1573	10,5	15	46	232,248728	78	133	68	450
772	17	m	62,1	182,5	18,6451	-1,0667	1,76	50,4362	8	8	50	145,196672	67	115	70	540
773	17	m	63,5	178	20,0417	-0,4342	1,76	50,958	7	8	51	139,075872	87	107	67	540
774	17	m	64,5	175	21,0612	-0,0303	1,77	50,9783	8	9	52	166,833088	54	112	79	630
775	17	m	65,2	172	22,0389	0,3187	1,77	50,5883	10	9	48	167,761216	61	116	72	450
776	17	m	67,2	164	24,9851	1,1906	1,76	48,7752	11	10	49	197,2568	62	112	76	360
777	17	m	68	180	20,9877	-0,058	1,84	54,1979	10	9	51	185,2552	53	116	67	540
778	17	m	68	182	20,5289	-0,2357	1,85	54,6393	10	10	48	179,133824	78	135	55	450
779	17	m	68,5	181	20,909	-0,0878	1,85	54,7327	10	10	55	223,9	76	121	74	450
780	17	m	68,9	183	20,5739	-0,2179	1,86	55,4253	10	10	55	223,9	65	125	57	540
781	17	m	70,3	179	21,9406	0,2851	1,87	55,2415	7	8	55	158,276	56	118	55	630
782	17	m	70,9	181	21,6416	0,181	1,88	56,1377	10	9	51	185,2552	62	130	74	540
783	17	m	71,2	183	21,2607	0,0438	1,9	56,8448	10	10	51	197,661152	56	131	67	450
784	17	m	71,3	176	23,0178	0,6356	1,87	54,8051	9	9	51	173,198688	56	131	60	630
785	17	m	71,5	180	22,0679	0,3285	1,89	56,1795	10	10	48	179,133824	57	135	77	630
786	17	m	72,7	174,5	23,875	0,8898	1,88	54,9109	10	9	50	179,319488	76	116	76	540
787	17	m	72,7	190	20,1385	-0,3939	1,95	59,3869	9	8	46	136,170304	67	132	69	450
788	17	m	73	181	22,2826	0,4004	1,91	57,2832	10	10	51	197,661152	71	115	66	630
789	17	m	75,5	183	22,5447	0,4862	1,96	59,2449	8	9	52	166,833088	73	120	66	540
790	17	m	75,8	192	20,5621	-0,2225	2	61,951	10	11	53	224,044768	60	135	73	630
791	17	m	76,1	178	24,0184	0,9303	1,94	57,7365	9	10	50	179,319488	65	134	69	630
792	17	m	79,9	178	25,2178	1,2499	2	59,3732	9	10	53	197,440736	86	131	82	450
793	17	m	80	178	25,2493	1,2579	2	59,4148	9	10	53	197,440736	69	122	69	360
794	17	m	80,3	186	23,2108	0,6946	2,04	62,7925	10	11	60	275,358912	69	130	69	540
795	17	m	81,2	183	24,2468	0,9939	2,04	62,054	10	10	54	217,175168	83	125	72	630
796	17	m	82,3	177	26,2696	1,504	2,02	59,8949	11	10	58	260,118848	59	133	63	630
797	17	m	83,5	184	24,6633	1,1064	2,07	63,5381	11	10	54	231,0288	48	126	65	540
798	17	m	85,2	180	26,2963	1,5101	2,08	62,4581	11	11	49	209,662752	49	118	64	450
799	17	m	92	192	24,9566	1,1832	2,22	71,227	12	12	58	308,648576	55	114	68	630
800	17	m	99,7	193	26,7658	1,6162	2,32	75,5223	10	10	55	223,9	61	116	72	450
801	18	m	52,7	168	18,6721	-1,2691	1,56	42,3863	7	7	46	107,8432	66	113	71	450
802	18	m	56,5	169	19,7822	-0,7592	1,62	45,3593	9	10	48	167,761216	65	129	64	450
803	18	m	65	170	22,4913	0,2713	1,75	50,6881	10	9	50	179,319488	50	118	62	540
804	18	m	65,2	175	21,2898	-0,153	1,78	52,0425	9	9	47	151,4296	57	123	52	630
805	18	m	66,6	175	21,7469	0,0141	1,8	52,8725	11	10	47	184,549024	71	122	55	630
806	18	m	68,4	179	21,3476	-0,1314	1,84	54,8978	10	10	50	191,376	54	125	65	630
807	18	m	72,1	179	22,5024	0,275	1,89	57,0592	8	8	46	126,420096	65	135	52	540
808	18	m	72,2	181	22,0384	0,1169	1,9	57,6881	10	10	47	173,176416	64	125	70	630
809	18	m	72,5	180	22,3765	0,2328	1,9	57,5768	9	9	48	156,723072	59	133	67	540
810	18	m	75,9	177	24,2268	0,8089	1,94	58,307	10	10	51	197,661152	58	108	60	540
811	18	m	76	178	23,9869	0,7393	1,94	58,7295	7	8	54	153,348288	79	125	81	630
812	18	m	78,5	183	23,4405	0,5753	2	61,8115	12	12	47	220,723552	71	103	61	540
813	18	m	78,6	180	24,2593	0,8182	1,99	60,7395	11	11	51	223,541344	72	114	64	630
814	18	m	79,1	182	23,88	0,7078	2	61,7528	11	11	52	230,659968	63	130	60	630
815	18	m	86,2	176	27,828	1,7081	2,07	62,154	10	10	55	223,9	66	113	71	450
816	18	m	87,5	184	25,8448	1,2443	2,12	66,6252	11	11	60	291,938176	65	129	64	450
817	18	m	120,5	187	34,4591	2,8669	2,54	82,9815	12	12	56	291,4912	59	133	67	540
818	19	m	67,8	179	21,1604	-0,3738	1,83	55,1628	10	9	47	162,138272	57	123	52	630
819	19	m	73,1	173	24,4245	0,7124	1,88	56,4689	11	10	53	224,044768	71	122	55	630
820	19	m	74,6	181	22,771	0,198	1,94	59,9153	10	10	49	185,200288	64	125	70	630
821	19	m	85,9	179	26,8094	1,3507	2,08	64,7309	12	12	62	344,536192	65	135	52	540
